# Supplementary material for: A core program of gene expression characterizes cancer metastases
Source: Oncotarget. 2017 Nov 2;8(60):102161–75. doi: 10.18632/oncotarget.22240 (PMC5731943; doi:10.18632/oncotarget.22240)
Supplement: Supplementary file 2 [file oncotarget-08-102161-s002.xlsx]

## Sheet: Supplementary Table 1.1A
	Supplementary Table 1.1A
	Source Site	Target Site	# Samples
	Breast	Breast (primary)	183
		Brain	3
		Bone	1
		Liver	23
		Lung	5
		Lymph Node	4
		Ovary	35
		Skin	2
	Colon	Colon (primary)	4
		Adrenal	1
		Liver	39
		Lung	8
		Peritoneum	4
	Stomach	GIST (primary)	3
		Liver	5
	Kidney	Kidney (primary)	24
		Chestwall	4
		Lung	25
	Ovary	Ovary (primary)	90
		Liver	1
		Peritoneum	1
	Prostate	Prostate (primary)	22
		Lymph Node	1
		Bone	29

## Sheet: Supplementary Table 1.1B
	Supplementary Table 1.1B
	Source Site	Target Site	# Samples
	Adrenal (healthy)	Adrenal	3
	Colon		1
	Lung		1
	Bone (healthy)	Bone	6
	Breast		1
	Endometrium		1
	Prostate		29
	Stomach		1
	Kidney	Chestwall	4
	Liver (healthy)	Liver	31
	Colon		39
	Exocrine Pancreas		1
	GIST		5
	Breast		23
	Ovary		1
	Vulva		1
	Lung (healthy)	Lung	10
	Breast		5
	Colon		8
	Kidney		25
	Bladder		1
	Skin		1
	Soft Tissue of Back		1
	Lymph Node (healthy)	Lymph node	5
	Breast		4
	Prostate		1
	Skin		1
	Uterus		2
	Vulva		4
	Ovary (healthy)	Ovary	4
	Breast		35
	Peritoneum (healthy)	Peritoneum	8
	Colon		4
	Ovary		1
	Uterus		6

## Sheet: Supplementary Table 1.1C
Supplementary Table 1.1C
GSE Set	GSM Accession Number	Primary Tissue	Metastasis Tissue	Reference/Case
GSE26338	GSM140999	breast	breast	Reference
GSE26338	GSM141000	breast	breast	Reference
GSE26338	GSM141001	breast	breast	Reference
GSE26338	GSM141002	breast	breast	Reference
GSE26338	GSM141008	breast	breast	Reference
GSE26338	GSM141017	breast	breast	Reference
GSE26338	GSM141022	breast	breast	Reference
GSE26338	GSM141086	breast	breast	Reference
GSE26338	GSM141090	breast	breast	Reference
GSE26338	GSM141091	breast	breast	Reference
GSE26338	GSM141092	breast	breast	Reference
GSE26338	GSM141093	breast	breast	Reference
GSE26338	GSM141094	breast	breast	Reference
GSE26338	GSM141095	breast	breast	Reference
GSE26338	GSM141096	breast	breast	Reference
GSE26338	GSM141097	breast	breast	Reference
GSE26338	GSM141098	breast	breast	Reference
GSE26338	GSM141099	breast	breast	Reference
GSE26338	GSM141100	breast	breast	Reference
GSE26338	GSM141101	breast	breast	Reference
GSE26338	GSM141102	breast	breast	Reference
GSE26338	GSM141103	breast	breast	Reference
GSE26338	GSM141104	breast	breast	Reference
GSE26338	GSM141105	breast	breast	Reference
GSE26338	GSM141106	breast	breast	Reference
GSE26338	GSM141107	breast	breast	Reference
GSE26338	GSM141108	breast	breast	Reference
GSE26338	GSM141109	breast	breast	Reference
GSE26338	GSM141110	breast	breast	Reference
GSE26338	GSM141111	breast	breast	Reference
GSE26338	GSM141113	breast	breast	Reference
GSE26338	GSM141114	breast	breast	Reference
GSE26338	GSM141115	breast	breast	Reference
GSE26338	GSM141117	breast	breast	Reference
GSE26338	GSM141118	breast	breast	Reference
GSE26338	GSM141119	breast	breast	Reference
GSE26338	GSM141120	breast	breast	Reference
GSE26338	GSM141121	breast	breast	Reference
GSE26338	GSM275694	breast	breast	Reference
GSE26338	GSM275782	breast	breast	Reference
GSE26338	GSM275783	breast	breast	Reference
GSE26338	GSM275784	breast	breast	Reference
GSE26338	GSM275806	breast	breast	Reference
GSE26338	GSM275808	breast	breast	Reference
GSE26338	GSM275814	breast	breast	Reference
GSE26338	GSM275815	breast	breast	Reference
GSE26338	GSM275818	breast	breast	Reference
GSE26338	GSM275824	breast	breast	Reference
GSE26338	GSM275827	breast	breast	Reference
GSE26338	GSM275831	breast	breast	Reference
GSE26338	GSM275836	breast	breast	Reference
GSE26338	GSM275838	breast	breast	Reference
GSE26338	GSM275845	breast	breast	Reference
GSE26338	GSM275849	breast	breast	Reference
GSE26338	GSM275851	breast	breast	Reference
GSE26338	GSM275855	breast	breast	Reference
GSE26338	GSM275856	breast	breast	Reference
GSE26338	GSM275861	breast	breast	Reference
GSE26338	GSM275862	breast	breast	Reference
GSE26338	GSM275864	breast	breast	Reference
GSE26338	GSM275871	breast	breast	Reference
GSE26338	GSM275872	breast	breast	Reference
GSE26338	GSM275874	breast	breast	Reference
GSE26338	GSM275884	breast	breast	Reference
GSE26338	GSM275892	breast	breast	Reference
GSE26338	GSM275899	breast	breast	Reference
GSE26338	GSM275907	breast	breast	Reference
GSE26338	GSM275908	breast	breast	Reference
GSE26338	GSM29543	breast	breast	Reference
GSE26338	GSM34431	breast	breast	Reference
GSE26338	GSM34432	breast	breast	Reference
GSE26338	GSM34433	breast	breast	Reference
GSE26338	GSM34434	breast	breast	Reference
GSE26338	GSM34438	breast	breast	Reference
GSE26338	GSM34445	breast	breast	Reference
GSE26338	GSM34446	breast	breast	Reference
GSE26338	GSM34447	breast	breast	Reference
GSE26338	GSM34448	breast	breast	Reference
GSE26338	GSM34449	breast	breast	Reference
GSE26338	GSM34450	breast	breast	Reference
GSE26338	GSM34451	breast	breast	Reference
GSE26338	GSM34452	breast	breast	Reference
GSE26338	GSM34453	breast	breast	Reference
GSE26338	GSM34454	breast	breast	Reference
GSE26338	GSM34455	breast	breast	Reference
GSE26338	GSM34456	breast	breast	Reference
GSE26338	GSM34457	breast	breast	Reference
GSE26338	GSM34458	breast	breast	Reference
GSE26338	GSM34459	breast	breast	Reference
GSE26338	GSM34460	breast	breast	Reference
GSE26338	GSM34472	breast	breast	Reference
GSE26338	GSM34474	breast	breast	Reference
GSE26338	GSM34475	breast	breast	Reference
GSE26338	GSM34479	breast	breast	Reference
GSE26338	GSM34480	breast	breast	Reference
GSE26338	GSM34481	breast	breast	Reference
GSE26338	GSM34486	breast	breast	Reference
GSE26338	GSM34488	breast	breast	Reference
GSE26338	GSM34494	breast	breast	Reference
GSE26338	GSM34495	breast	breast	Reference
GSE26338	GSM34496	breast	breast	Reference
GSE26338	GSM34497	breast	breast	Reference
GSE26338	GSM34498	breast	breast	Reference
GSE26338	GSM34511	breast	breast	Reference
GSE26338	GSM34534	breast	breast	Reference
GSE26338	GSM34535	breast	breast	Reference
GSE26338	GSM34536	breast	breast	Reference
GSE26338	GSM34538	breast	breast	Reference
GSE26338	GSM34539	breast	breast	Reference
GSE26338	GSM34540	breast	breast	Reference
GSE26338	GSM34541	breast	breast	Reference
GSE26338	GSM34542	breast	breast	Reference
GSE26338	GSM34543	breast	breast	Reference
GSE26338	GSM34544	breast	breast	Reference
GSE26338	GSM34545	breast	breast	Reference
GSE26338	GSM34546	breast	breast	Reference
GSE26338	GSM34548	breast	breast	Reference
GSE26338	GSM34549	breast	breast	Reference
GSE26338	GSM34550	breast	breast	Reference
GSE26338	GSM34553	breast	breast	Reference
GSE26338	GSM34554	breast	breast	Reference
GSE26338	GSM34555	breast	breast	Reference
GSE26338	GSM34558	breast	breast	Reference
GSE26338	GSM34559	breast	breast	Reference
GSE26338	GSM34561	breast	breast	Reference
GSE26338	GSM34562	breast	breast	Reference
GSE26338	GSM34563	breast	breast	Reference
GSE26338	GSM34565	breast	breast	Reference
GSE26338	GSM34566	breast	breast	Reference
GSE26338	GSM34567	breast	breast	Reference
GSE26338	GSM372558	breast	breast	Reference
GSE26338	GSM372559	breast	breast	Reference
GSE26338	GSM372560	breast	breast	Reference
GSE26338	GSM372561	breast	breast	Reference
GSE26338	GSM501245	breast	breast	Reference
GSE26338	GSM50135	breast	breast	Reference
GSE26338	GSM50149	breast	breast	Reference
GSE26338	GSM50150	breast	breast	Reference
GSE26338	GSM50152	breast	breast	Reference
GSE26338	GSM52885	breast	breast	Reference
GSE26338	GSM52886	breast	breast	Reference
GSE26338	GSM52887	breast	breast	Reference
GSE26338	GSM52888	breast	breast	Reference
GSE26338	GSM52889	breast	breast	Reference
GSE26338	GSM52890	breast	breast	Reference
GSE26338	GSM52891	breast	breast	Reference
GSE26338	GSM52892	breast	breast	Reference
GSE26338	GSM52893	breast	breast	Reference
GSE26338	GSM52894	breast	breast	Reference
GSE26338	GSM52913	breast	breast	Reference
GSE26338	GSM52928	breast	breast	Reference
GSE26338	GSM52929	breast	breast	Reference
GSE26338	GSM52930	breast	breast	Reference
GSE26338	GSM52931	breast	breast	Reference
GSE26338	GSM52932	breast	breast	Reference
GSE26338	GSM53474	breast	breast	Reference
GSE26338	GSM80216	breast	breast	Reference
GSE26338	GSM80217	breast	breast	Reference
GSE26338	GSM80218	breast	breast	Reference
GSE26338	GSM80219	breast	breast	Reference
GSE26338	GSM80220	breast	breast	Reference
GSE26338	GSM80221	breast	breast	Reference
GSE26338	GSM80222	breast	breast	Reference
GSE26338	GSM80226	breast	breast	Reference
GSE26338	GSM80227	breast	breast	Reference
GSE26338	GSM80229	breast	breast	Reference
GSE26338	GSM80230	breast	breast	Reference
GSE26338	GSM80232	breast	breast	Reference
GSE26338	GSM80237	breast	breast	Reference
GSE26338	GSM80243	breast	breast	Reference
GSE26338	GSM81166	breast	breast	Reference
GSE26338	GSM81167	breast	breast	Reference
GSE26338	GSM81168	breast	breast	Reference
GSE26338	GSM81169	breast	breast	Reference
GSE26338	GSM81170	breast	breast	Reference
GSE26338	GSM81171	breast	breast	Reference
GSE26338	GSM81172	breast	breast	Reference
GSE26338	GSM81173	breast	breast	Reference
GSE26338	GSM81174	breast	breast	Reference
GSE26338	GSM81175	breast	breast	Reference
GSE26338	GSM81176	breast	breast	Reference
GSE26338	GSM81177	breast	breast	Reference
GSE26338	GSM81178	breast	breast	Reference
GSE2109	GSM137996	breast	bone	Case
GSE26338	GSM141003	breast	brain	Case
GSE26338	GSM141004	breast	brain	Case
GSE26338	GSM141006	breast	brain	Case
GSE26338	GSM140983	breast	liver	Case
GSE26338	GSM141060	breast	liver	Case
GSE26338	GSM635381	breast	liver	Case
GSE26338	GSM635400	breast	liver	Case
GSE26338	GSM635408	breast	liver	Case
GSE33116	GSM820329	breast	liver	Case
GSE33116	GSM820330	breast	liver	Case
GSE33116	GSM820331	breast	liver	Case
GSE33116	GSM820332	breast	liver	Case
GSE33116	GSM820333	breast	liver	Case
GSE33116	GSM820334	breast	liver	Case
GSE33116	GSM820335	breast	liver	Case
GSE33116	GSM820336	breast	liver	Case
GSE33116	GSM820337	breast	liver	Case
GSE33116	GSM820338	breast	liver	Case
GSE33116	GSM820339	breast	liver	Case
GSE33116	GSM820340	breast	liver	Case
GSE33116	GSM820341	breast	liver	Case
GSE33116	GSM820342	breast	liver	Case
GSE33116	GSM820343	breast	liver	Case
GSE33116	GSM820344	breast	liver	Case
GSE33116	GSM820345	breast	liver	Case
GSE33116	GSM820346	breast	liver	Case
GSE33116	GSM820347	breast	liver	Case
GSE33116	GSM820348	breast	liver	Case
GSE33116	GSM820349	breast	liver	Case
GSE33116	GSM820350	breast	liver	Case
GSE33116	GSM820351	breast	liver	Case
GSE2109	GSM117731	breast	lung	Case
GSE26338	GSM140974	breast	lung	Case
GSE26338	GSM52924	breast	lung	Case
GSE26338	GSM52926	breast	lung	Case
GSE26338	GSM635396	breast	lung	Case
GSE26338	GSM635399	breast	lung	Case
GSE26338	GSM34564	breast	lymph_node	Case
GSE26338	GSM52923	breast	lymph_node	Case
GSE26338	GSM80241	breast	lymph_node	Case
GSE26338	GSM80244	breast	lymph_node	Case
GSE20565	GSM516692	breast	ovary	Case
GSE20565	GSM516693	breast	ovary	Case
GSE20565	GSM516695	breast	ovary	Case
GSE20565	GSM516701	breast	ovary	Case
GSE20565	GSM516705	breast	ovary	Case
GSE20565	GSM516714	breast	ovary	Case
GSE20565	GSM516716	breast	ovary	Case
GSE20565	GSM516717	breast	ovary	Case
GSE20565	GSM516718	breast	ovary	Case
GSE20565	GSM516722	breast	ovary	Case
GSE20565	GSM516729	breast	ovary	Case
GSE20565	GSM516732	breast	ovary	Case
GSE20565	GSM516736	breast	ovary	Case
GSE20565	GSM516738	breast	ovary	Case
GSE20565	GSM516740	breast	ovary	Case
GSE20565	GSM516741	breast	ovary	Case
GSE20565	GSM516748	breast	ovary	Case
GSE20565	GSM516752	breast	ovary	Case
GSE20565	GSM516753	breast	ovary	Case
GSE20565	GSM516754	breast	ovary	Case
GSE20565	GSM516757	breast	ovary	Case
GSE20565	GSM516759	breast	ovary	Case
GSE20565	GSM516766	breast	ovary	Case
GSE20565	GSM516773	breast	ovary	Case
GSE20565	GSM516774	breast	ovary	Case
GSE20565	GSM516775	breast	ovary	Case
GSE20565	GSM516778	breast	ovary	Case
GSE20565	GSM516790	breast	ovary	Case
GSE20565	GSM516791	breast	ovary	Case
GSE20565	GSM516792	breast	ovary	Case
GSE20565	GSM516793	breast	ovary	Case
GSE20565	GSM516794	breast	ovary	Case
GSE20565	GSM516800	breast	ovary	Case
GSE20565	GSM516809	breast	ovary	Case
GSE20565	GSM516810	breast	ovary	Case
GSE26338	GSM52927	breast	ovary	Case
GSE26338	GSM140982	breast	skin	Case
GSE26338	GSM275775	breast	skin	Case
GSM862422	GSM862444	colon	colon	Reference
GSM862422	GSM862445	colon	colon	Reference
GSM862422	GSM862456	colon	colon	Reference
GSM862422	GSM862459	colon	colon	Reference
GSE2109	GSM46946	colon	adrenal	Case
GSE2109	GSM102531	colon	liver	Case
GSE2109	GSM137897	colon	liver	Case
GSE2109	GSM137921	colon	liver	Case
GSE2109	GSM137933	colon	liver	Case
GSE2109	GSM137935	colon	liver	Case
GSE2109	GSM138043	colon	liver	Case
GSE2109	GSM152584	colon	liver	Case
GSE2109	GSM152612	colon	liver	Case
GSE2109	GSM152626	colon	liver	Case
GSE2109	GSM152708	colon	liver	Case
GSE2109	GSM152760	colon	liver	Case
GSE2109	GSM152765	colon	liver	Case
GSE2109	GSM179840	colon	liver	Case
GSE2109	GSM179865	colon	liver	Case
GSE2109	GSM203704	colon	liver	Case
GSE2109	GSM203775	colon	liver	Case
GSE2109	GSM231883	colon	liver	Case
GSE2109	GSM277687	colon	liver	Case
GSE2109	GSM325819	colon	liver	Case
GSE2109	GSM38078	colon	liver	Case
GSE2109	GSM46828	colon	liver	Case
GSE2109	GSM88946	colon	liver	Case
GSE2109	GSM89030	colon	liver	Case
GSM710556	GSM710556	colon	liver	Case
GSM710556	GSM710557	colon	liver	Case
GSM710556	GSM710558	colon	liver	Case
GSM710556	GSM710560	colon	liver	Case
GSM710556	GSM710562	colon	liver	Case
GSM710556	GSM710564	colon	liver	Case
GSM710556	GSM710566	colon	liver	Case
GSM710556	GSM710567	colon	liver	Case
GSM710556	GSM710568	colon	liver	Case
GSM710556	GSM710569	colon	liver	Case
GSM862422	GSM862442	colon	liver	Case
GSM862422	GSM862443	colon	liver	Case
GSM862422	GSM862446	colon	liver	Case
GSM862422	GSM862447	colon	liver	Case
GSM862422	GSM862448	colon	liver	Case
GSM862422	GSM862449	colon	liver	Case
GSM862422	GSM862450	colon	liver	Case
GSM862422	GSM862453	colon	liver	Case
GSM862422	GSM862457	colon	liver	Case
GSM862422	GSM862460	colon	liver	Case
GSM862422	GSM862461	colon	liver	Case
GSM862422	GSM862462	colon	liver	Case
GSM862422	GSM862464	colon	liver	Case
GSM862422	GSM862466	colon	liver	Case
GSM862422	GSM862467	colon	liver	Case
GSM862422	GSM862468	colon	liver	Case
GSE2109	GSM138047	colon	lung	Case
GSE2109	GSM152592	colon	lung	Case
GSE2109	GSM353897	colon	lung	Case
GSE2109	GSM76574	colon	lung	Case
GSM710556	GSM710559	colon	lung	Case
GSM710556	GSM710563	colon	lung	Case
GSM862422	GSM862451	colon	lung	Case
GSM862422	GSM862454	colon	lung	Case
GSM862422	GSM862463	colon	lung	Case
GSM862422	GSM862465	colon	lung	Case
GSE2109	GSM137952	colon	peritoneum	Case
GSE2109	GSM152619	colon	peritoneum	Case
GSM862422	GSM862455	colon	peritoneum	Case
GSM862422	GSM862458	colon	peritoneum	Case
GSM710556	GSM710561	colon	primary	Case
GSM710556	GSM710565	colon	primary	Case
GSE21315	GSM532745	GIST	GIST	Reference
GSE21315	GSM532746	GIST	GIST	Reference
GSE21315	GSM532747	GIST	GIST	Reference
GSE21315	GSM532748	GIST	liver	Case
GSE21315	GSM532749	GIST	liver	Case
GSE21315	GSM532750	GIST	liver	Case
GSE21315	GSM532751	GIST	liver	Case
GSE21315	GSM532752	GIST	liver	Case
GSE22541	GSM559577	kidney	kidney	Reference
GSE22541	GSM559578	kidney	kidney	Reference
GSE22541	GSM559579	kidney	kidney	Reference
GSE22541	GSM559580	kidney	kidney	Reference
GSE22541	GSM559581	kidney	kidney	Reference
GSE22541	GSM559582	kidney	kidney	Reference
GSE22541	GSM559583	kidney	kidney	Reference
GSE22541	GSM559584	kidney	kidney	Reference
GSE22541	GSM559585	kidney	kidney	Reference
GSE22541	GSM559586	kidney	kidney	Reference
GSE22541	GSM559587	kidney	kidney	Reference
GSE22541	GSM559588	kidney	kidney	Reference
GSE22541	GSM559589	kidney	kidney	Reference
GSE22541	GSM559590	kidney	kidney	Reference
GSE22541	GSM559591	kidney	kidney	Reference
GSE22541	GSM559592	kidney	kidney	Reference
GSE22541	GSM559593	kidney	kidney	Reference
GSE22541	GSM559594	kidney	kidney	Reference
GSE22541	GSM559595	kidney	kidney	Reference
GSE22541	GSM559596	kidney	kidney	Reference
GSE22541	GSM559597	kidney	kidney	Reference
GSE22541	GSM559598	kidney	kidney	Reference
GSE22541	GSM559599	kidney	kidney	Reference
GSE22541	GSM559600	kidney	kidney	Reference
GSE31232	GSM774254	kidney	kidney	Reference
GSE31232	GSM774255	kidney	kidney	Reference
GSE31232	GSM774260	kidney	kidney	Reference
GSE31232	GSM774261	kidney	kidney	Reference
GSE31232	GSM774262	kidney	kidney	Reference
GSE31232	GSM774263	kidney	kidney	Reference
GSE31610	GSM785140	kidney	kidney	Reference
GSE31610	GSM785141	kidney	kidney	Reference
GSE31610	GSM785142	kidney	kidney	Reference
GSE31610	GSM785143	kidney	kidney	Reference
GSE31610	GSM785144	kidney	kidney	Reference
GSE31610	GSM785145	kidney	kidney	Reference
GSE31610	GSM785146	kidney	kidney	Reference
GSE31232	GSM774258	kidney	chestwall	Case
GSE31232	GSM774259	kidney	chestwall	Case
GSE31610	GSM785137	kidney	chestwall	Case
GSE31610	GSM785139	kidney	chestwall	Case
GSE2109	GSM76647	kidney	lung	Case
GSE22541	GSM559705	kidney	lung	Case
GSE22541	GSM559706	kidney	lung	Case
GSE22541	GSM559707	kidney	lung	Case
GSE22541	GSM559708	kidney	lung	Case
GSE22541	GSM559709	kidney	lung	Case
GSE22541	GSM559710	kidney	lung	Case
GSE22541	GSM559711	kidney	lung	Case
GSE22541	GSM559712	kidney	lung	Case
GSE22541	GSM559713	kidney	lung	Case
GSE22541	GSM559714	kidney	lung	Case
GSE22541	GSM559715	kidney	lung	Case
GSE22541	GSM559716	kidney	lung	Case
GSE22541	GSM559717	kidney	lung	Case
GSE22541	GSM559718	kidney	lung	Case
GSE22541	GSM559719	kidney	lung	Case
GSE22541	GSM559720	kidney	lung	Case
GSE22541	GSM559721	kidney	lung	Case
GSE22541	GSM559722	kidney	lung	Case
GSE22541	GSM559723	kidney	lung	Case
GSE22541	GSM559724	kidney	lung	Case
GSE22541	GSM559725	kidney	lung	Case
GSE22541	GSM559726	kidney	lung	Case
GSE22541	GSM559727	kidney	lung	Case
GSE22541	GSM559728	kidney	lung	Case
GSE20565	GSM516678	ovary	ovary	Reference
GSE20565	GSM516679	ovary	ovary	Reference
GSE20565	GSM516680	ovary	ovary	Reference
GSE20565	GSM516681	ovary	ovary	Reference
GSE20565	GSM516683	ovary	ovary	Reference
GSE20565	GSM516684	ovary	ovary	Reference
GSE20565	GSM516685	ovary	ovary	Reference
GSE20565	GSM516686	ovary	ovary	Reference
GSE20565	GSM516687	ovary	ovary	Reference
GSE20565	GSM516688	ovary	ovary	Reference
GSE20565	GSM516689	ovary	ovary	Reference
GSE20565	GSM516691	ovary	ovary	Reference
GSE20565	GSM516697	ovary	ovary	Reference
GSE20565	GSM516698	ovary	ovary	Reference
GSE20565	GSM516699	ovary	ovary	Reference
GSE20565	GSM516700	ovary	ovary	Reference
GSE20565	GSM516702	ovary	ovary	Reference
GSE20565	GSM516703	ovary	ovary	Reference
GSE20565	GSM516704	ovary	ovary	Reference
GSE20565	GSM516706	ovary	ovary	Reference
GSE20565	GSM516707	ovary	ovary	Reference
GSE20565	GSM516708	ovary	ovary	Reference
GSE20565	GSM516709	ovary	ovary	Reference
GSE20565	GSM516711	ovary	ovary	Reference
GSE20565	GSM516712	ovary	ovary	Reference
GSE20565	GSM516713	ovary	ovary	Reference
GSE20565	GSM516715	ovary	ovary	Reference
GSE20565	GSM516720	ovary	ovary	Reference
GSE20565	GSM516721	ovary	ovary	Reference
GSE20565	GSM516723	ovary	ovary	Reference
GSE20565	GSM516724	ovary	ovary	Reference
GSE20565	GSM516725	ovary	ovary	Reference
GSE20565	GSM516726	ovary	ovary	Reference
GSE20565	GSM516727	ovary	ovary	Reference
GSE20565	GSM516728	ovary	ovary	Reference
GSE20565	GSM516730	ovary	ovary	Reference
GSE20565	GSM516731	ovary	ovary	Reference
GSE20565	GSM516734	ovary	ovary	Reference
GSE20565	GSM516735	ovary	ovary	Reference
GSE20565	GSM516739	ovary	ovary	Reference
GSE20565	GSM516742	ovary	ovary	Reference
GSE20565	GSM516743	ovary	ovary	Reference
GSE20565	GSM516745	ovary	ovary	Reference
GSE20565	GSM516747	ovary	ovary	Reference
GSE20565	GSM516749	ovary	ovary	Reference
GSE20565	GSM516750	ovary	ovary	Reference
GSE20565	GSM516751	ovary	ovary	Reference
GSE20565	GSM516755	ovary	ovary	Reference
GSE20565	GSM516756	ovary	ovary	Reference
GSE20565	GSM516758	ovary	ovary	Reference
GSE20565	GSM516760	ovary	ovary	Reference
GSE20565	GSM516761	ovary	ovary	Reference
GSE20565	GSM516762	ovary	ovary	Reference
GSE20565	GSM516763	ovary	ovary	Reference
GSE20565	GSM516764	ovary	ovary	Reference
GSE20565	GSM516765	ovary	ovary	Reference
GSE20565	GSM516767	ovary	ovary	Reference
GSE20565	GSM516768	ovary	ovary	Reference
GSE20565	GSM516769	ovary	ovary	Reference
GSE20565	GSM516770	ovary	ovary	Reference
GSE20565	GSM516771	ovary	ovary	Reference
GSE20565	GSM516772	ovary	ovary	Reference
GSE20565	GSM516776	ovary	ovary	Reference
GSE20565	GSM516777	ovary	ovary	Reference
GSE20565	GSM516779	ovary	ovary	Reference
GSE20565	GSM516780	ovary	ovary	Reference
GSE20565	GSM516781	ovary	ovary	Reference
GSE20565	GSM516782	ovary	ovary	Reference
GSE20565	GSM516783	ovary	ovary	Reference
GSE20565	GSM516784	ovary	ovary	Reference
GSE20565	GSM516785	ovary	ovary	Reference
GSE20565	GSM516786	ovary	ovary	Reference
GSE20565	GSM516787	ovary	ovary	Reference
GSE20565	GSM516788	ovary	ovary	Reference
GSE20565	GSM516789	ovary	ovary	Reference
GSE20565	GSM516795	ovary	ovary	Reference
GSE20565	GSM516796	ovary	ovary	Reference
GSE20565	GSM516797	ovary	ovary	Reference
GSE20565	GSM516798	ovary	ovary	Reference
GSE20565	GSM516799	ovary	ovary	Reference
GSE20565	GSM516801	ovary	ovary	Reference
GSE20565	GSM516802	ovary	ovary	Reference
GSE20565	GSM516803	ovary	ovary	Reference
GSE20565	GSM516804	ovary	ovary	Reference
GSE20565	GSM516805	ovary	ovary	Reference
GSE20565	GSM516806	ovary	ovary	Reference
GSE20565	GSM516808	ovary	ovary	Reference
GSE20565	GSM516811	ovary	ovary	Reference
GSE20565	GSM516814	ovary	ovary	Reference
GSE20565	GSM516817	ovary	ovary	Reference
GSE2109	GSM89054	ovary	liver	Case
GSE2109	GSM179943	ovary	peritoneum	Case
GSE32269	GSM799468	prostate	prostate	Reference
GSE32269	GSM799469	prostate	prostate	Reference
GSE32269	GSM799470	prostate	prostate	Reference
GSE32269	GSM799471	prostate	prostate	Reference
GSE32269	GSM799472	prostate	prostate	Reference
GSE32269	GSM799473	prostate	prostate	Reference
GSE32269	GSM799474	prostate	prostate	Reference
GSE32269	GSM799475	prostate	prostate	Reference
GSE32269	GSM799476	prostate	prostate	Reference
GSE32269	GSM799477	prostate	prostate	Reference
GSE32269	GSM799478	prostate	prostate	Reference
GSE32269	GSM799479	prostate	prostate	Reference
GSE32269	GSM799480	prostate	prostate	Reference
GSE32269	GSM799481	prostate	prostate	Reference
GSE32269	GSM799482	prostate	prostate	Reference
GSE32269	GSM799483	prostate	prostate	Reference
GSE32269	GSM799484	prostate	prostate	Reference
GSE32269	GSM799485	prostate	prostate	Reference
GSE32269	GSM799486	prostate	prostate	Reference
GSE32269	GSM799487	prostate	prostate	Reference
GSE32269	GSM799488	prostate	prostate	Reference
GSE32269	GSM799489	prostate	prostate	Reference
GSE32269	GSM799490	prostate	bone	Case
GSE32269	GSM799491	prostate	bone	Case
GSE32269	GSM799492	prostate	bone	Case
GSE32269	GSM799493	prostate	bone	Case
GSE32269	GSM799494	prostate	bone	Case
GSE32269	GSM799495	prostate	bone	Case
GSE32269	GSM799496	prostate	bone	Case
GSE32269	GSM799497	prostate	bone	Case
GSE32269	GSM799498	prostate	bone	Case
GSE32269	GSM799499	prostate	bone	Case
GSE32269	GSM799500	prostate	bone	Case
GSE32269	GSM799501	prostate	bone	Case
GSE32269	GSM799502	prostate	bone	Case
GSE32269	GSM799503	prostate	bone	Case
GSE32269	GSM799504	prostate	bone	Case
GSE32269	GSM799505	prostate	bone	Case
GSE32269	GSM799506	prostate	bone	Case
GSE32269	GSM799507	prostate	bone	Case
GSE32269	GSM799508	prostate	bone	Case
GSE32269	GSM799509	prostate	bone	Case
GSE32269	GSM799510	prostate	bone	Case
GSE32269	GSM799511	prostate	bone	Case
GSE32269	GSM799512	prostate	bone	Case
GSE32269	GSM799513	prostate	bone	Case
GSE32269	GSM799514	prostate	bone	Case
GSE32269	GSM799515	prostate	bone	Case
GSE32269	GSM799516	prostate	bone	Case
GSE32269	GSM799517	prostate	bone	Case
GSE32269	GSM799518	prostate	bone	Case
GSE2109	GSM88967	prostate	lymph_node	Case

## Sheet: Supplementary Table 1.1D
Supplementary Table 1.1D
GSE Set	GSM Accession Number	Primary Tissue	Metastasis Tissue	Reference/Case
GSE7905	GSM194545	adrenal	adrenal	Reference
GSE7905	GSM194544	adrenal	adrenal	Reference
GSE7905	GSM194543	adrenal	adrenal	Reference
GSE2109	GSM46946	colon	adrenal	Case
GSE2109	GSM301671	lung	adrenal	Case
GSE43346	GSM1060758	bone	bone	Reference
GSE11504	GSM289632	bone	bone	Reference
GSE11504	GSM289633	bone	bone	Reference
GSE11504	GSM289634	bone	bone	Reference
GSE11504	GSM289635	bone	bone	Reference
GSE11504	GSM289636	bone	bone	Reference
GSE2109	GSM137996	breast	bone	Case
GSE26338	GSM52925	breast	bone	Case
GSE2109	GSM152643	endometrium	bone	Case
GSE32269	GSM799490	prostate	bone	Case
GSE32269	GSM799491	prostate	bone	Case
GSE32269	GSM799492	prostate	bone	Case
GSE32269	GSM799493	prostate	bone	Case
GSE32269	GSM799494	prostate	bone	Case
GSE32269	GSM799495	prostate	bone	Case
GSE32269	GSM799496	prostate	bone	Case
GSE32269	GSM799497	prostate	bone	Case
GSE32269	GSM799498	prostate	bone	Case
GSE32269	GSM799499	prostate	bone	Case
GSE32269	GSM799500	prostate	bone	Case
GSE32269	GSM799501	prostate	bone	Case
GSE32269	GSM799502	prostate	bone	Case
GSE32269	GSM799503	prostate	bone	Case
GSE32269	GSM799504	prostate	bone	Case
GSE32269	GSM799505	prostate	bone	Case
GSE32269	GSM799506	prostate	bone	Case
GSE32269	GSM799507	prostate	bone	Case
GSE32269	GSM799508	prostate	bone	Case
GSE32269	GSM799509	prostate	bone	Case
GSE32269	GSM799510	prostate	bone	Case
GSE32269	GSM799511	prostate	bone	Case
GSE32269	GSM799512	prostate	bone	Case
GSE32269	GSM799513	prostate	bone	Case
GSE32269	GSM799514	prostate	bone	Case
GSE32269	GSM799515	prostate	bone	Case
GSE32269	GSM799516	prostate	bone	Case
GSE32269	GSM799517	prostate	bone	Case
GSE32269	GSM799518	prostate	bone	Case
GSE2109	GSM152785	stomach	bone	Case
GSE31232	GSM774258	kidney	chestwall	Case
GSE31232	GSM774259	kidney	chestwall	Case
GSE31610	GSM785137	kidney	chestwall	Case
GSE31610	GSM785139	kidney	chestwall	Case
GSE26338	GSM140983	breast	liver	Case
GSE26338	GSM141060	breast	liver	Case
GSE26338	GSM635381	breast	liver	Case
GSE26338	GSM635400	breast	liver	Case
GSE26338	GSM635408	breast	liver	Case
GSE33116	GSM820329	breast	liver	Case
GSE33116	GSM820330	breast	liver	Case
GSE33116	GSM820331	breast	liver	Case
GSE33116	GSM820332	breast	liver	Case
GSE33116	GSM820333	breast	liver	Case
GSE33116	GSM820334	breast	liver	Case
GSE33116	GSM820335	breast	liver	Case
GSE33116	GSM820336	breast	liver	Case
GSE33116	GSM820337	breast	liver	Case
GSE33116	GSM820338	breast	liver	Case
GSE33116	GSM820339	breast	liver	Case
GSE33116	GSM820340	breast	liver	Case
GSE33116	GSM820341	breast	liver	Case
GSE33116	GSM820342	breast	liver	Case
GSE33116	GSM820343	breast	liver	Case
GSE33116	GSM820344	breast	liver	Case
GSE33116	GSM820345	breast	liver	Case
GSE33116	GSM820346	breast	liver	Case
GSE33116	GSM820347	breast	liver	Case
GSE33116	GSM820348	breast	liver	Case
GSE33116	GSM820349	breast	liver	Case
GSE33116	GSM820350	breast	liver	Case
GSE33116	GSM820351	breast	liver	Case
GSE2109	GSM102531	colon	liver	Case
GSE2109	GSM137897	colon	liver	Case
GSE2109	GSM137921	colon	liver	Case
GSE2109	GSM137933	colon	liver	Case
GSE2109	GSM137935	colon	liver	Case
GSE2109	GSM138043	colon	liver	Case
GSE2109	GSM152584	colon	liver	Case
GSE2109	GSM152612	colon	liver	Case
GSE2109	GSM152626	colon	liver	Case
GSE2109	GSM152708	colon	liver	Case
GSE2109	GSM152760	colon	liver	Case
GSE2109	GSM152765	colon	liver	Case
GSE2109	GSM179840	colon	liver	Case
GSE2109	GSM179865	colon	liver	Case
GSE2109	GSM203704	colon	liver	Case
GSE2109	GSM203775	colon	liver	Case
GSE2109	GSM231883	colon	liver	Case
GSE2109	GSM277687	colon	liver	Case
GSE2109	GSM325819	colon	liver	Case
GSE2109	GSM38078	colon	liver	Case
GSE2109	GSM46828	colon	liver	Case
GSE2109	GSM88946	colon	liver	Case
GSE2109	GSM89030	colon	liver	Case
GSM710556	GSM710556	colon	liver	Case
GSM710556	GSM710557	colon	liver	Case
GSM710556	GSM710558	colon	liver	Case
GSM710556	GSM710560	colon	liver	Case
GSM710556	GSM710562	colon	liver	Case
GSM710556	GSM710564	colon	liver	Case
GSM710556	GSM710566	colon	liver	Case
GSM710556	GSM710567	colon	liver	Case
GSM710556	GSM710568	colon	liver	Case
GSM710556	GSM710569	colon	liver	Case
GSM862422	GSM862442	colon	liver	Case
GSM862422	GSM862443	colon	liver	Case
GSM862422	GSM862446	colon	liver	Case
GSM862422	GSM862447	colon	liver	Case
GSM862422	GSM862448	colon	liver	Case
GSM862422	GSM862449	colon	liver	Case
GSM862422	GSM862450	colon	liver	Case
GSM862422	GSM862453	colon	liver	Case
GSM862422	GSM862457	colon	liver	Case
GSM862422	GSM862460	colon	liver	Case
GSM862422	GSM862461	colon	liver	Case
GSM862422	GSM862462	colon	liver	Case
GSM862422	GSM862464	colon	liver	Case
GSM862422	GSM862466	colon	liver	Case
GSM862422	GSM862467	colon	liver	Case
GSM862422	GSM862468	colon	liver	Case
GSE2109	GSM46848	exocrine_pancreas	liver	Case
GSE21315	GSM532748	GIST	liver	Case
GSE21315	GSM532749	GIST	liver	Case
GSE21315	GSM532750	GIST	liver	Case
GSE21315	GSM532751	GIST	liver	Case
GSE21315	GSM532752	GIST	liver	Case
GSE33116	GSM820149	liver	liver	Reference
GSE33116	GSM820150	liver	liver	Reference
GSE33116	GSM820151	liver	liver	Reference
GSE33116	GSM820152	liver	liver	Reference
GSE33116	GSM820153	liver	liver	Reference
GSE33116	GSM820154	liver	liver	Reference
GSE33116	GSM820155	liver	liver	Reference
GSE33116	GSM820156	liver	liver	Reference
GSE33116	GSM820157	liver	liver	Reference
GSE33116	GSM820158	liver	liver	Reference
GSE33116	GSM820159	liver	liver	Reference
GSE33116	GSM820160	liver	liver	Reference
GSE33116	GSM820161	liver	liver	Reference
GSE33116	GSM820162	liver	liver	Reference
GSE33116	GSM820163	liver	liver	Reference
GSE33116	GSM820164	liver	liver	Reference
GSE33116	GSM820165	liver	liver	Reference
GSE33116	GSM820166	liver	liver	Reference
GSE33116	GSM820167	liver	liver	Reference
GSE33116	GSM820168	liver	liver	Reference
GSE33116	GSM820169	liver	liver	Reference
GSE33116	GSM820170	liver	liver	Reference
GSE33116	GSM820171	liver	liver	Reference
GSE33116	GSM820172	liver	liver	Reference
GSE33116	GSM820173	liver	liver	Reference
GSE33116	GSM820174	liver	liver	Reference
GSE33116	GSM820175	liver	liver	Reference
GSE33116	GSM820176	liver	liver	Reference
GSE33116	GSM820177	liver	liver	Reference
GSE33116	GSM820178	liver	liver	Reference
GSE33116	GSM820179	liver	liver	Reference
GSE2109	GSM89054	ovary	liver	Case
GSE2109	GSM38108	vulva	liver	Case
GSE2109	GSM46844	bladder	lung	Case
GSE2109	GSM117731	breast	lung	Case
GSE26338	GSM140974	breast	lung	Case
GSE26338	GSM52924	breast	lung	Case
GSE26338	GSM52926	breast	lung	Case
GSE26338	GSM635396	breast	lung	Case
GSE26338	GSM635399	breast	lung	Case
GSE2109	GSM138047	colon	lung	Case
GSE2109	GSM152592	colon	lung	Case
GSE2109	GSM353897	colon	lung	Case
GSE2109	GSM76574	colon	lung	Case
GSM710556	GSM710559	colon	lung	Case
GSM710556	GSM710563	colon	lung	Case
GSM862422	GSM862451	colon	lung	Case
GSM862422	GSM862454	colon	lung	Case
GSM862422	GSM862463	colon	lung	Case
GSM862422	GSM862465	colon	lung	Case
GSE2109	GSM76647	kidney	lung	Case
GSE22541	GSM559705	kidney	lung	Case
GSE22541	GSM559706	kidney	lung	Case
GSE22541	GSM559707	kidney	lung	Case
GSE22541	GSM559708	kidney	lung	Case
GSE22541	GSM559709	kidney	lung	Case
GSE22541	GSM559710	kidney	lung	Case
GSE22541	GSM559711	kidney	lung	Case
GSE22541	GSM559712	kidney	lung	Case
GSE22541	GSM559713	kidney	lung	Case
GSE22541	GSM559714	kidney	lung	Case
GSE22541	GSM559715	kidney	lung	Case
GSE22541	GSM559716	kidney	lung	Case
GSE22541	GSM559717	kidney	lung	Case
GSE22541	GSM559718	kidney	lung	Case
GSE22541	GSM559719	kidney	lung	Case
GSE22541	GSM559720	kidney	lung	Case
GSE22541	GSM559721	kidney	lung	Case
GSE22541	GSM559722	kidney	lung	Case
GSE22541	GSM559723	kidney	lung	Case
GSE22541	GSM559724	kidney	lung	Case
GSE22541	GSM559725	kidney	lung	Case
GSE22541	GSM559726	kidney	lung	Case
GSE22541	GSM559727	kidney	lung	Case
GSE22541	GSM559728	kidney	lung	Case
GSE43346	GSM1060752	lung	lung	Reference
GSE24206	GSM595416	lung	lung	Reference
GSE24206	GSM595417	lung	lung	Reference
GSE24206	GSM595419	lung	lung	Reference
GSE16538	GSM415391	lung	lung	Reference
GSE16538	GSM415390	lung	lung	Reference
GSE16538	GSM415389	lung	lung	Reference
GSE16538	GSM415388	lung	lung	Reference
GSE16538	GSM415387	lung	lung	Reference
GSE16538	GSM415386	lung	lung	Reference
GSE2109	GSM76572	skin	lung	Case
GSE2109	GSM117748	soft_tissue_of_back	lung	Case
GSE26338	GSM34564	breast	lymph_node	Case
GSE26338	GSM52923	breast	lymph_node	Case
GSE26338	GSM80241	breast	lymph_node	Case
GSE26338	GSM80244	breast	lymph_node	Case
GSE28442	GSM703096	lymph_node	lymph_node	Reference
GSE28442	GSM703097	lymph_node	lymph_node	Reference
GSE28442	GSM703100	lymph_node	lymph_node	Reference
GSE28442	GSM703102	lymph_node	lymph_node	Reference
GSE43346	GSM1060755	lymph_node	lymph_node	Reference
GSE2109	GSM88967	prostate	lymph_node	Case
GSE2109	GSM38085	skin	lymph_node	Case
GSE2109	GSM152787	uterus	lymph_node	Case
GSE2109	GSM152800	uterus	lymph_node	Case
GSE28442	GSM703095	vulva	lymph_node	Case
GSE28442	GSM703098	vulva	lymph_node	Case
GSE28442	GSM703099	vulva	lymph_node	Case
GSE28442	GSM703101	vulva	lymph_node	Case
GSE20565	GSM516692	breast	ovary	Case
GSE20565	GSM516693	breast	ovary	Case
GSE20565	GSM516695	breast	ovary	Case
GSE20565	GSM516701	breast	ovary	Case
GSE20565	GSM516705	breast	ovary	Case
GSE20565	GSM516714	breast	ovary	Case
GSE20565	GSM516716	breast	ovary	Case
GSE20565	GSM516717	breast	ovary	Case
GSE20565	GSM516718	breast	ovary	Case
GSE20565	GSM516722	breast	ovary	Case
GSE20565	GSM516729	breast	ovary	Case
GSE20565	GSM516732	breast	ovary	Case
GSE20565	GSM516736	breast	ovary	Case
GSE20565	GSM516738	breast	ovary	Case
GSE20565	GSM516740	breast	ovary	Case
GSE20565	GSM516741	breast	ovary	Case
GSE20565	GSM516748	breast	ovary	Case
GSE20565	GSM516752	breast	ovary	Case
GSE20565	GSM516753	breast	ovary	Case
GSE20565	GSM516754	breast	ovary	Case
GSE20565	GSM516757	breast	ovary	Case
GSE20565	GSM516759	breast	ovary	Case
GSE20565	GSM516766	breast	ovary	Case
GSE20565	GSM516773	breast	ovary	Case
GSE20565	GSM516774	breast	ovary	Case
GSE20565	GSM516775	breast	ovary	Case
GSE20565	GSM516778	breast	ovary	Case
GSE20565	GSM516790	breast	ovary	Case
GSE20565	GSM516791	breast	ovary	Case
GSE20565	GSM516792	breast	ovary	Case
GSE20565	GSM516793	breast	ovary	Case
GSE20565	GSM516794	breast	ovary	Case
GSE20565	GSM516800	breast	ovary	Case
GSE20565	GSM516809	breast	ovary	Case
GSE20565	GSM516810	breast	ovary	Case
GSE26338	GSM52927	breast	ovary	Case
GSE43346	GSM1060767	ovary	ovary	Reference
GSE34526	GSM850527	ovary	ovary	Reference
GSE34526	GSM850528	ovary	ovary	Reference
GSE34526	GSM850529	ovary	ovary	Reference
GSE2109	GSM137952	colon	peritoneum	Case
GSE2109	GSM152619	colon	peritoneum	Case
GSM862422	GSM862455	colon	peritoneum	Case
GSM862422	GSM862458	colon	peritoneum	Case
GSE2109	GSM179943	ovary	peritoneum	Case
GSE38792	GSM949173	peritoneum	peritoneum	Reference
GSE38792	GSM949172	peritoneum	peritoneum	Reference
GSE38792	GSM949171	peritoneum	peritoneum	Reference
GSE38792	GSM949170	peritoneum	peritoneum	Reference
GSE38792	GSM949169	peritoneum	peritoneum	Reference
GSE38792	GSM949168	peritoneum	peritoneum	Reference
GSE38792	GSM949166	peritoneum	peritoneum	Reference
GSE38792	GSM949164	peritoneum	peritoneum	Reference
GSE2109	GSM102481	uterus	peritoneum	Case
GSE2109	GSM152638	uterus	peritoneum	Case
GSE2109	GSM179852	uterus	peritoneum	Case
GSE2109	GSM179864	uterus	peritoneum	Case
GSE2109	GSM179934	uterus	peritoneum	Case
GSE2109	GSM46822	uterus	peritoneum	Case

## Sheet: Supplementary Table 1.2
	Supplementary Table 1.2
	Array Platform	Version Number	# Total Probes	# Probes Annotated to Genes	# Genes	# Common Genes
	Affymetrix	GPL1352	61142	45890	20469	8723
	Affymetrix	GPL570	54470	42684	20870
	Affymetrix	GPL571	22240	20507	12779
	Affymetrix	GPL6244	33293	19756	18571
	Affymetrix	GPL96	22244	20507	12780
	Agilent	GPL1390	22568	18983	14547
