# Supplementary material for: A core program of gene expression characterizes cancer metastases
Source: Oncotarget. 2017 Nov 2;8(60):102161–75. doi: 10.18632/oncotarget.22240 (PMC5731943; doi:10.18632/oncotarget.22240)
Supplement: Supplementary file 3 [file oncotarget-08-102161-s003.xlsx]

## Sheet: Supplementary Table 2.1
	Supplementary Table 2.1
	Target Site	# Significantly Upregulated Genes			Upregulation			# Significantly Downregulated Genes			Downregulation
		FDR<0.05	FDR<0.2	P value <0.05	# Genes	# Significant Pathways FDR<0.05	# Significant Pathways P<0.05	FDR<0.05	FDR<0.2	P value <0.05	# Genes	# Significant Pathways FDR<0.05	# Significant Pathways P<0.05
	Liver	4300	4503	3819	2000	62	229	3978	4220	3495	2000	227	369
	Lung	546	1855	879	546	0	37	755	1849	1064	755	4	50
	Bone	3776	4567	3180	2000	272	401	3441	4156	2945	2000	125	265
	Lymph Node	170	3832	508	170	0	3	416	3398	954	416	0	24
	Ovary	1448	2481	1580	1448	60	194	1621	2608	1777	1621	33	196
	Peritoneum	3968	4431	3469	2000	103	264	3856	4292	3426	2000	257	397
	Adrenal	3745	4416	2886	2000	217	321	3666	4307	3185	2000	159	302

## Sheet: Supplementary Table 2.2A
	Supplementary Table 2.2A
	liver				lung				bone				ovary				peritoneum				adrenal				lymph node
	term	p-value	FDR		Term	P value	FDR		Term	P value	FDR		Term	P value	FDR		Term	P value	FDR		Term	P value	FDR		Term	P value	FDR
	GO:0008081~phosphoric diester hydrolase activity	1.73543e-06	0.000176104		GO:0009266~response to temperature stimulus	0.0015353	0.0621048		GO:0008283~cell proliferation	3.70261e-08	3.03614e-05		GO:0006644~phospholipid metabolic process	5.67086e-07	0.000343372		GO:0007167~enzyme linked receptor protein signaling pathway	1.14593e-06	0.000167065		GO:0003712~transcription cofactor activity	4.70642e-07	6.85321e-05		GO:0044432~endoplasmic reticulum part	0.00664615	0.0739572
	GO:0005996~monosaccharide metabolic process	2.23486e-06	0.000200196		GO:0001666~response to hypoxia	0.00455054	0.143169		hsa00071:Fatty acid metabolism	5.04179e-07	8.0735e-05		GO:0019637~organophosphate metabolic process	2.12707e-06	0.000363281		GO:0008081~phosphoric diester hydrolase activity	4.08518e-06	0.000397051		GO:0003707~steroid hormone receptor activity	4.86117e-06	0.000358349		GO:0019898~extrinsic to membrane	0.00853762	0.0831294
	GO:0004674~protein serine/threonine kinase activity	3.57256e-06	0.000290933		GO:0005681~spliceosome	0.00656751	0.156878		GO:0019395~fatty acid oxidation	5.33919e-07	8.0735e-05		GO:0006650~glycerophospholipid metabolic process	1.69523e-05	0.00129022		GO:0003707~steroid hormone receptor activity	1.52543e-05	0.00111196		GO:0000502~proteasome complex	4.92191e-06	0.000358349		GO:0007010~cytoskeleton organization	0.0434427	0.226666
	GO:0006006~glucose metabolic process	6.3677e-06	0.000475343		GO:0070482~response to oxygen levels	0.00664836	0.156878		GO:0034440~lipid oxidation	5.33919e-07	8.0735e-05		GO:0008081~phosphoric diester hydrolase activity	1.69975e-05	0.00129022		GO:0005625~soluble fraction	2.58452e-05	0.00141298		GO:0031674~I band	1.49624e-05	0.000768964
	GO:0019318~hexose metabolic process	1.16107e-05	0.000800059		GO:0009898~internal side of plasma membrane	0.00742554	0.161738		GO:0019829~cation-transporting ATPase activity	6.76804e-07	8.0735e-05		GO:0003713~transcription coactivator activity	2.15783e-05	0.00147414		GO:0006928~cell motion	2.84672e-05	0.00146478		GO:0030017~sarcomere	1.61865e-05	0.000785659
	GO:0031091~platelet alpha granule	2.28507e-05	0.0014621		GO:0043065~positive regulation of apoptosis	0.0145068	0.188418		GO:0006635~fatty acid beta-oxidation	6.89201e-07	8.0735e-05		GO:0044092~negative regulation of molecular function	3.1438e-05	0.00195247		GO:0004879~ligand-dependent nuclear receptor activity	4.82304e-05	0.00203598		GO:0004879~ligand-dependent nuclear receptor activity	1.81739e-05	0.000813999
	GO:0008610~lipid biosynthetic process	8.23618e-05	0.00323023		GO:0043068~positive regulation of programmed cell death	0.0157945	0.188418		GO:0009062~fatty acid catabolic process	8.37286e-07	8.58218e-05		GO:0016563~transcription activator activity	3.56212e-05	0.00198328		GO:0019318~hexose metabolic process	4.88781e-05	0.00203598		GO:0031400~negative regulation of protein modification	1.86337e-05	0.000813999
	GO:0043566~structure-specific DNA binding	0.000105661	0.00338034		GO:0003714~transcription corepressor activity	0.0159278	0.188418		GO:0009259~ribonucleotide metabolic process	1.52761e-06	0.000104796		GO:0016052~carbohydrate catabolic process	3.89553e-05	0.00198328		GO:0031399~regulation of protein modification process	5.63337e-05	0.00214249		GO:0044092~negative regulation of molecular function	2.43615e-05	0.000842779
	GO:0007167~enzyme linked receptor protein signaling pathway	0.000135489	0.00404566		GO:0010942~positive regulation of cell death	0.016467	0.188418		GO:0009150~purine ribonucleotide metabolic process	2.26959e-06	0.000143159		GO:0046486~glycerolipid metabolic process	4.06436e-05	0.00198328		GO:0005996~monosaccharide metabolic process	8.90366e-05	0.00308062		GO:0043086~negative regulation of catalytic activity	2.59135e-05	0.000842779
	GO:0004620~phospholipase activity	0.000147121	0.00417548		GO:0060341~regulation of cellular localization	0.0166831	0.188418		GO:0009260~ribonucleotide biosynthetic process	3.70644e-06	0.000199057		GO:0008610~lipid biosynthetic process	0.000104534	0.00412469		GO:0019901~protein kinase binding	9.24347e-05	0.00308062		GO:0016563~transcription activator activity	2.62588e-05	0.000842779
	GO:0016298~lipase activity	0.000149159	0.00417548		GO:0001501~skeletal system development	0.0177169	0.188418		GO:0016469~proton-transporting two-sector ATPase complex	3.88404e-06	0.000199057		GO:0030384~phosphoinositide metabolic process	0.000108678	0.00412469		GO:0007169~transmembrane receptor protein tyrosine kinase signaling	0.000111343	0.00335848		GO:0051351~positive regulation of ligase activity	2.70095e-05	0.000842779
	GO:0060205~cytoplasmic membrane-bounded vesicle lumen	0.000206748	0.00529151		GO:0043062~extracellular structure organization	0.018378	0.188418		GO:0034220~ion transmembrane transport	4.93016e-06	0.000216702		GO:0003712~transcription cofactor activity	0.000115308	0.00414599		GO:0032403~protein complex binding	0.000165691	0.00449734		GO:0033043~regulation of organelle organization	3.42337e-05	0.000995323
	GO:0016051~carbohydrate biosynthetic process	0.00025699	0.00622186		GO:0003013~circulatory system process	0.0195053	0.188418		GO:0015399~primary active transmembrane transporter activity	5.18037e-06	0.000216702		GO:0009898~internal side of plasma membrane	0.00025667	0.00740752		GO:0006006~glucose metabolic process	0.000179423	0.00449734		GO:0048471~perinuclear region of cytoplasm	3.64534e-05	0.000995323
	GO:0043623~cellular protein complex assembly	0.000298863	0.00675164		GO:0008015~blood circulation	0.0195053	0.188418		GO:0015405~P-P-bond-hydrolysis-driven transmembrane transporter activity	5.18037e-06	0.000216702		GO:0008217~regulation of blood pressure	0.000262045	0.00740752		GO:0001101~response to acid	0.000208281	0.00479451		hsa04010:MAPK signaling pathway	3.64552e-05	0.000995323
	GO:0034637~cellular carbohydrate biosynthetic process	0.000314849	0.00687898		GO:0016564~transcription repressor activity	0.021664	0.188418		GO:0046034~ATP metabolic process	6.43525e-06	0.00023546		GO:0005996~monosaccharide metabolic process	0.00028766	0.00755836		GO:0019900~kinase binding	0.000219415	0.00492128		GO:0016477~cell migration	4.59647e-05	0.00118113
	GO:0031983~vesicle lumen	0.000347932	0.00738555		GO:0019318~hexose metabolic process	0.024297	0.188418		GO:0008217~regulation of blood pressure	6.94073e-06	0.00023636		GO:0043086~negative regulation of catalytic activity	0.000360503	0.00849243		GO:0004112~cyclic-nucleotide phosphodiesterase activity	0.000232219	0.00507825		GO:0051340~regulation of ligase activity	5.11376e-05	0.00127652
	GO:0031093~platelet alpha granule lumen	0.000359942	0.00738555		GO:0051726~regulation of cell cycle	0.0246284	0.188418		GO:0009144~purine nucleoside triphosphate metabolic process	7.20609e-06	0.00023636		GO:0019318~hexose metabolic process	0.000410894	0.00916061		GO:0014075~response to amine stimulus	0.000342842	0.00695709		GO:0008610~lipid biosynthetic process	5.52808e-05	0.00130535
	GO:0003697~single-stranded DNA binding	0.000370064	0.00738555		GO:0042175~nuclear envelope-endoplasmic reticulum network	0.0255454	0.188418		GO:0009152~purine ribonucleotide biosynthetic process	7.97287e-06	0.000243847		GO:0019320~hexose catabolic process	0.000598055	0.0126851		GO:0009898~internal side of plasma membrane	0.000411353	0.00765586		GO:0030016~myofibril	5.98343e-05	0.00135796
	GO:0005625~soluble fraction	0.000456577	0.00817993		GO:0050662~coenzyme binding	0.0274122	0.188418		GO:0009142~nucleoside triphosphate biosynthesis	1.04834e-05	0.000296703		GO:0010035~response to inorganic substance	0.000613038	0.0126851		hsa00230:Purine metabolism	0.00044871	0.00817716		GO:0007243~protein kinase cascade	6.06175e-05	0.00135796
	hsa04664:Fc epsilon RI signaling pathway	0.000534461	0.00886601		hsa05200:Pathways in cancer	0.0277924	0.188418		GO:0042626~ATPase activity, coupled to transmembrane movement of substances	1.04932e-05	0.000296703		GO:0044275~cellular carbohydrate catabolic process	0.000738851	0.013283		GO:0051248~negative regulation of protein metabolic process	0.000525064	0.00937332		GO:0051338~regulation of transferase activity	7.19271e-05	0.0015097
	GO:0008094~DNA-dependent ATPase activity	0.00057505	0.00936589		GO:0003779~actin binding	0.0279908	0.188418		GO:0043492~ATPase activity, coupled to movement of substances	1.2706e-05	0.000347296		GO:0046365~monosaccharide catabolic process	0.000821157	0.0143841		GO:0031400~negative regulation of protein modification process	0.000565684	0.00989649		GO:0034704~calcium channel complex	7.25747e-05	0.0015097
	GO:0006690~icosanoid metabolic process	0.00080777	0.0124757		GO:0016481~negative regulation of transcription	0.0286934	0.188418		GO:0009141~nucleoside triphosphate metabolic process	1.31738e-05	0.000348469		GO:0008654~phospholipid biosynthetic process	0.000928491	0.0157292		GO:0042277~peptide binding	0.000704932	0.0118311		GO:0042470~melanosome	7.64626e-05	0.00151828
	GO:0004114~3',5'-cyclic-nucleotide phosphodiesterase activity	0.000976922	0.0145604		GO:0006006~glucose metabolic process	0.0290165	0.188418		GO:0016820~hydrolase activity, catalyzing transmembrane movement	1.53363e-05	0.000392993		GO:0006007~glucose catabolic process	0.00100547	0.0157292		GO:0044431~Golgi apparatus part	0.000709841	0.0118311		GO:0048770~pigment granule	7.64626e-05	0.00151828
	GO:0043195~terminal button	0.00104553	0.0151061		GO:0005996~monosaccharide metabolic process	0.0310886	0.188418		GO:0009145~purine nucleoside triphosphate biosynthetic process	1.70601e-05	0.00039629		hsa05200:Pathways in cancer	0.00103609	0.0157292		GO:0030674~protein binding, bridging	0.000716844	0.0118311		GO:0030018~Z disc	7.99535e-05	0.00152448
	GO:0044432~endoplasmic reticulum part	0.00118009	0.0163777		GO:0008284~positive regulation of cell proliferation	0.0313806	0.188418		GO:0006631~fatty acid metabolic process	1.74567e-05	0.00039629		GO:0003013~circulatory system process	0.00110017	0.0159913		hsa04910:Insulin signaling pathway	0.000736545	0.011832		GO:0051130~positive regulation of cellular component organization	8.02646e-05	0.00152448
	hsa00230:Purine metabolism	0.00118839	0.0163777		GO:0005789~endoplasmic reticulum membrane	0.0334137	0.188418		GO:0006163~purine nucleotide metabolic process	1.79025e-05	0.00039629		GO:0008015~blood circulation	0.00110017	0.0159913		GO:0031397~negative regulation of protein ubiquitination	0.000743951	0.011832		GO:0051437~ubiquitin-protein ligase activity during mitotic cell cycle	9.05794e-05	0.00161506
	GO:0046165~alcohol biosynthetic process	0.0013371	0.0177912		GO:0016563~transcription activator activity	0.0339831	0.188418		GO:0042625~ATPase activity, coupled to transmembrane movement of ions	1.84289e-05	0.00039629		GO:0008285~negative regulation of cell proliferation	0.00135231	0.0192468		GO:0004114~3',5'-cyclic-nucleotide phosphodiesterase activity	0.000835167	0.0128865		GO:0000902~cell morphogenesis	0.000101819	0.00174426
	GO:0008284~positive regulation of cell proliferation	0.00136438	0.0177912		GO:0006917~induction of apoptosis	0.0346017	0.188418		GO:0006754~ATP biosynthetic process	1.99726e-05	0.00039629		GO:0006979~response to oxidative stress	0.00152074	0.0212022		GO:0030099~myeloid cell differentiation	0.000986898	0.0146318		GO:0003713~transcription coactivator activity	0.000120402	0.00198478
	GO:0004112~cyclic-nucleotide phosphodiesterase activity	0.0013704	0.0177912		GO:0012502~induction of programmed cell death	0.035442	0.189353		GO:0003044~regulation of systemic arterial blood pressure mediated by a chemical signal	2.0171e-05	0.00039629		GO:0051437~positive regulation of ubiquitin-protein ligase activity during mitotic cell cycle	0.00157559	0.0215276		GO:0034613~cellular protein localization	0.00148315	0.0212684		GO:0051443~positive regulation of ubiquitin-protein ligase activity	0.000141098	0.00220135
	GO:0030141~secretory granule	0.00154	0.0197073		GO:0006916~anti-apoptosis	0.0386766	0.202807		GO:0046395~carboxylic acid catabolic process	2.06649e-05	0.00039629		hsa04910:Insulin signaling pathway	0.00181809	0.0238854		GO:0042743~hydrogen peroxide metabolic process	0.00151177	0.021329		GO:0031145~APC-dependent proteasomal ubiquitin-dependent protein catabolic process	0.000147545	0.00222255
	GO:0006887~exocytosis	0.00188001	0.0233803		GO:0006928~cell motion	0.0397329	0.204558		GO:0016054~organic acid catabolic process	2.06649e-05	0.00039629		GO:0051443~positive regulation of ubiquitin-protein ligase activity	0.002105	0.0261463		GO:0048870~cell motility	0.00164504	0.021566		GO:0051436~suppression of ubiquitin-protein ligase activity during mitotic cell cycle	0.000147545	0.00222255
	GO:0006633~fatty acid biosynthetic process	0.00188681	0.0233803		GO:0043066~negative regulation of apoptosis	0.0425141	0.212159		GO:0009205~purine ribonucleoside triphosphate metabolic process	2.22128e-05	0.00039629		GO:0051438~regulation of ubiquitin-protein ligase activity	0.00223147	0.0267618		GO:0051674~localization of cell	0.00164504	0.021566		GO:0032269~negative regulation of cellular protein metabolic process	0.000152787	0.00225696
	GO:0006302~double-strand break repair	0.00193461	0.0233803		GO:0032270~positive regulation of cellular protein metabolic process	0.0432248	0.212159		GO:0015986~ATP synthesis coupled proton transport	2.27142e-05	0.00039629		GO:0016324~apical plasma membrane	0.0022329	0.0267618		GO:0010035~response to inorganic substance	0.00166049	0.021566		GO:0016298~lipase activity	0.000158865	0.00227538
	GO:0033559~unsaturated fatty acid metabolic process	0.0019379	0.0233803		GO:0006979~response to oxidative stress	0.0434571	0.212159		GO:0015985~energy coupled proton transport, down electrochemical gradient	2.27142e-05	0.00039629		GO:0051439~regulation of ubiquitin-protein ligase activity during mitotic cell cycle	0.00242033	0.0281054		GO:0004629~phospholipase C activity	0.00166237	0.021566		GO:0051248~negative regulation of protein metabolic process	0.000169057	0.0023116
	GO:0015296~anion:cation symporter activity	0.00195751	0.0233803		GO:0045892~negative regulation of transcription, DNA-dependent	0.0454207	0.212805		GO:0009199~ribonucleoside triphosphate metabolic process	2.65055e-05	0.000452802		GO:0042175~nuclear envelope-endoplasmic reticulum network	0.00256501	0.0287264		GO:0051351~positive regulation of ligase activity	0.00167396	0.021566		GO:0000904~cell morphogenesis involved in differentiation	0.000173681	0.0023116
	hsa04370:VEGF signaling pathway	0.00200928	0.0236828		GO:0000287~magnesium ion binding	0.0470096	0.212805		GO:0043235~receptor complex	2.91031e-05	0.000477291		GO:0045017~glycerolipid biosynthetic process	0.00288702	0.0315969		GO:0005977~glycogen metabolic process	0.00167649	0.021566		GO:0051439~regulation of ubiquitin-protein ligase activity during mitotic cell cycle	0.000174623	0.0023116
	GO:0001655~urogenital system development	0.00217861	0.0253451		GO:0043069~negative regulation of programmed cell death	0.0482459	0.213457		GO:0006164~purine nucleotide biosynthetic process	3.15054e-05	0.000506558		GO:0042493~response to drug	0.00291383	0.0315969		GO:0070727~cellular macromolecule localization	0.00180104	0.0219335		GO:0008081~phosphoric diester hydrolase activity	0.000188288	0.00243295
	GO:0016684~oxidoreductase activity, acting on peroxide as acceptor	0.00255467	0.028953		GO:0060548~negative regulation of cell death	0.0497724	0.213876		GO:0009206~purine ribonucleoside triphosphate biosynthesis	4.08786e-05	0.000632461		GO:0051351~positive regulation of ligase activity	0.00316808	0.0338171		GO:0051437~ubiquitin-protein ligase activity during mitotic cell cycle	0.00189674	0.0225449		GO:0009636~response to toxin	0.000191749	0.00243295
	GO:0004601~peroxidase activity	0.00255467	0.028953		GO:0004674~protein serine/threonine kinase activity	0.0511552	0.213876		GO:0003012~muscle system process	4.23871e-05	0.000643655		GO:0051340~regulation of ligase activity	0.00326993	0.0338467		GO:0032269~negative regulation of cellular protein metabolism	0.00190723	0.0225449		GO:0005625~soluble fraction	0.000194092	0.00243295
	GO:0006007~glucose catabolic process	0.0025857	0.028953		GO:0051253~negative regulation of RNA metabolic process	0.0519198	0.213876		GO:0007169~transmembrane receptor protein tyrosine kinase signaling pathway	4.35598e-05	0.000649438		GO:0046164~alcohol catabolic process	0.00326993	0.0338467		GO:0032268~regulation of cellular protein metabolic process	0.00209563	0.0238385		GO:0043549~regulation of kinase activity	0.000194929	0.00243295
	GO:0004713~protein tyrosine kinase activity	0.00269932	0.029569		GO:0042493~response to drug	0.0521174	0.213876		GO:0009201~ribonucleoside triphosphate biosynthetic process	4.93619e-05	0.000719768		GO:0008277~regulation of G-protein coupled receptor protein signaling	0.00332088	0.033861		GO:0000502~proteasome complex	0.00215307	0.0238385		GO:0044449~contractile fiber part	0.000215134	0.00264731
	GO:0006650~glycerophospholipid metabolic process	0.00272314	0.029569		GO:0051247~positive regulation of protein metabolic process	0.0568189	0.227611		GO:0051726~regulation of cell cycle	5.77748e-05	0.000776645		GO:0005789~endoplasmic reticulum membrane	0.00337481	0.0339049		GO:0006073~cellular glucan metabolic process	0.00216058	0.0238385		GO:0006928~cell motion	0.000227277	0.00270007
	GO:0006281~DNA repair	0.00273974	0.029569		GO:0009628~response to abiotic stimulus	0.058521	0.227611		GO:0006936~muscle contraction	6.56089e-05	0.000853957		GO:0031252~cell leading edge	0.00351617	0.034813		GO:0044042~glucan metabolic process	0.00216058	0.0238385		GO:0051352~negative regulation of ligase activity	0.000228693	0.00270007
	GO:0006644~phospholipid metabolic process	0.002984	0.0315324		GO:0007167~enzyme linked receptor protein signaling pathway	0.0588745	0.227611		GO:0003073~regulation of systemic arterial blood pressure	8.94293e-05	0.00106339		GO:0051291~protein heterooligomerization	0.00389362	0.0379994		GO:0016477~cell migration	0.00216322	0.0238385		GO:0051444~negative regulation of ubiquitin-protein ligase activity	0.000228693	0.00270007
	GO:0060021~palate development	0.00299206	0.0315324		GO:0044432~endoplasmic reticulum part	0.060617	0.227611		GO:0008015~blood circulation	8.94802e-05	0.00106339		hsa04070:Phosphatidylinositol signaling system	0.00415207	0.0389755		GO:0006886~intracellular protein transport	0.00218018	0.0238385		GO:0006644~phospholipid metabolic process	0.000240612	0.00279703
	GO:0003707~steroid hormone receptor activity	0.00319119	0.0325557		GO:0046982~protein heterodimerization activity	0.0631431	0.227611		GO:0003013~circulatory system process	8.94802e-05	0.00106339		GO:0046474~glycerophospholipid biosynthetic process	0.0045058	0.0410423		GO:0016563~transcription activator activity	0.00223397	0.0239726		GO:0051438~regulation of ubiquitin-protein ligase activity	0.000243308	0.00279703
	GO:0006397~mRNA processing	0.00319819	0.0325557		GO:0007169~transmembrane receptor protein tyrosine kinase signaling	0.0649428	0.229482		GO:0046961~proton-transporting ATPase activity	0.000110382	0.00129305		GO:0031396~regulation of protein ubiquitination	0.00456845	0.0410654		GO:0046486~glycerolipid metabolic process	0.00224725	0.0239726		GO:0060249~anatomical structure homeostasis	0.000246558	0.00279758
	GO:0003690~double-stranded DNA binding	0.00341757	0.034016		GO:0016568~chromatin modification	0.0665992	0.229482		GO:0044271~nitrogen compound biosynthetic process	0.000113867	0.00129892		GO:0030017~sarcomere	0.00510578	0.0447186		GO:0007610~behavior	0.00231002	0.0240089		GO:0051493~regulation of cytoskeleton organization	0.000274682	0.00307673
	GO:0008283~cell proliferation	0.00341759	0.034016		GO:0045893~positive regulation of transcription, DNA-dependent	0.0672664	0.229482		GO:0006119~oxidative phosphorylation	0.000114052	0.00129892		GO:0044057~regulation of system process	0.00519234	0.0448334		GO:0030135~coated vesicle	0.00232032	0.0240089		GO:0043292~contractile fiber	0.000279938	0.00309592
	GO:0006612~protein targeting to membrane	0.00384316	0.0374202		GO:0016477~cell migration	0.070187	0.233089		GO:0045776~negative regulation of blood pressure	0.000125992	0.00141525		GO:0044445~cytosolic part	0.00529341	0.0448334		GO:0051340~regulation of ligase activity	0.00235448	0.0240089		GO:0019318~hexose metabolic process	0.000302351	0.00330199

## Sheet: Supplementary Table 2.2B
	Supplementary Table 2.2B
	liver				lung				bone				ovary				peritonum				adrenal				lymph node
	term	p-value	FDR		term	p-value	FDR		term	p-value	FDR		term	p-value	FDR		term	p-value	FDR		term	p-value	FDR		term	p-value	FDR
	GO:0008022~protein C-terminus binding	6.93297e-07	0.00013793		GO:0042493~response to drug	2.39794e-05	0.00472015		GO:0000502~proteasome complex	8.65158e-09	1.46817e-06		GO:0000792~heterochromatin	5.68498e-06	0.000617227		GO:0008283~cell proliferation	5.30232e-09	1.40614e-06		GO:0032583~regulation of gene-specific transcription	1.67724e-05	0.000875897		GO:0008509~anion transmembrane transporter	0.00224154	0.0826133
	GO:0043235~receptor complex	2.48574e-06	0.000197813		GO:0010243~response to organic nitrogen	7.60084e-05	0.00997444		GO:0019318~hexose metabolic process	1.94111e-07	2.0586e-05		GO:0008283~cell proliferation	4.20272e-05	0.00354896		GO:0019829~cation-transporting ATPase activity	1.24036e-08	1.92191e-06		GO:0001701~in utero embryonic development	1.78158e-05	0.000875897		GO:0015276~ligand-gated ion channel activity	0.00279138	0.0826133
	GO:0044057~regulation of system process	1.55449e-05	0.000951575		GO:0009719~response to endogenous stimulus	0.000399833	0.0224868		GO:0005996~monosaccharide metabolism	2.27902e-07	2.14841e-05		GO:0009986~cell surface	0.000194403	0.0134315		GO:0046961~proton-transporting ATPase activity	1.9642e-06	0.000152174		GO:0030097~hemopoiesis	5.99515e-05	0.00250534		GO:0022834~ligand-gated channel activity	0.00279138	0.0826133
	GO:0051240~activation of multicellular organismal process	3.23492e-05	0.00157785		GO:0051726~regulation of cell cycle	0.000602631	0.0263607		GO:0006006~glucose metabolic process	5.76237e-07	4.44447e-05		GO:0001775~cell activation	0.000247881	0.0156992		GO:0034220~ion transmembrane transport	4.30209e-06	0.000302999		GO:0043009~chordate embryonic development	7.37606e-05	0.00253868		GO:0046982~protein heterodimerization activity	0.00339921	0.0826133
	GO:0008283~cell proliferation	4.47799e-05	0.00168606		GO:0048545~response to steroid hormone stimulus	0.00182287	0.0717636		GO:0015294~solute:cation symporter activity	2.20557e-06	0.000143943		GO:0007264~small GTPase mediated signal transduction	0.000283513	0.0165449		GO:0033178~proton-transporting ATPase complex	4.91332e-06	0.000317211		GO:0008284~positive regulation of cell proliferation	7.72516e-05	0.00253868		GO:0003006~reproductive developmental process	0.00372476	0.0826133
	GO:0006366~transcription from RNA polymerase II promoter	9.20706e-05	0.00271366		GO:0006820~anion transport	0.00382174	0.108733		GO:0015296~anion:cation symporter activity	3.15214e-06	0.000191025		GO:0002684~positive regulation of immune system process	0.000455492	0.0180806		GO:0044271~nitrogen compound biosynthetic process	6.39727e-06	0.000381246		GO:0007050~cell cycle arrest	8.20114e-05	0.00253868		GO:0050801~ion homeostasis	0.00392413	0.0826133
	GO:0045787~positive regulation of cell cycle	0.000154577	0.00396809		GO:0051259~protein oligomerization	0.00386672	0.108733		GO:0051248~negative regulation of protein metabolism	8.56164e-06	0.000403549		GO:0031983~vesicle lumen	0.000475805	0.0180806		GO:0035295~tube development	9.61566e-06	0.000532115		GO:0051329~interphase of mitotic cell cycle	8.20114e-05	0.00253868		GO:0051726~regulation of cell cycle	0.0053818	0.0910365
	GO:0009894~regulation of catabolic process	0.000171268	0.0041184		GO:0005275~amine transmembrane transporter	0.00493977	0.113421		GO:0051340~regulation of ligase activity	1.0621e-05	0.000474268		GO:0005720~nuclear heterochromatin	0.000611602	0.019929		GO:0016469~proton-transporting ATPase complex	1.26242e-05	0.000612442		GO:0009792~embryonic development	9.65865e-05	0.00280795		GO:0006820~anion transport	0.00680325	0.0954843
	GO:0045893~positive regulation of transcription, DNA-dependent	0.000196659	0.0041184		GO:0005912~adherens junction	0.00501461	0.113421		GO:0031400~negative regulation of protein modification	1.12827e-05	0.000478623		GO:0051094~positive regulation of developmental process	0.000828573	0.0236851		GO:0008015~blood circulation	1.4202e-05	0.000612442		GO:0050840~extracellular matrix binding	9.74358e-05	0.00280795		GO:0015674~di-, tri-valent inorganic cation transport	0.0089527	0.108874
	GO:0014070~response to organic cyclic substance	0.000214488	0.00433178		GO:0009725~response to hormone stimulus	0.00538404	0.113421		GO:0015293~symporter activity	1.31372e-05	0.000530757		GO:0002274~myeloid leukocyte activation	0.000893765	0.0236851		GO:0003013~circulatory system process	1.4202e-05	0.000612442		GO:0048568~embryonic organ development	0.000123781	0.00317251		GO:0007548~sex differentiation	0.00957479	0.108874
	GO:0005625~soluble fraction	0.000228622	0.00433178		GO:0009628~response to abiotic stimulus	0.00558508	0.113421		GO:0051352~negative regulation of ligase activity	1.44056e-05	0.000531392		GO:0000228~nuclear chromosome	0.000903772	0.0236851		GO:0006091~precursor metabolite and energy production	1.42293e-05	0.000612442		GO:0002520~immune system development	0.000124826	0.00317251		GO:0042803~protein homodimerization activity	0.0113297	0.113581
	GO:0043065~positive regulation of apoptosis	0.000245107	0.00447679		GO:0043627~response to estrogen stimulus	0.00594322	0.113421		GO:0051444~negative regulation of ubiquitin-protein ligase activity	1.44056e-05	0.000531392		GO:0042060~wound healing	0.000971742	0.0246175		GO:0042625~ATPase activity, transmembrane ion movement	1.69278e-05	0.000631945		GO:0000082~G1/S transition of mitotic cell cycle	0.000125262	0.00317251		GO:0006873~cellular ion homeostasis	0.0160942	0.141177
	GO:0009725~response to hormone stimulus	0.000252532	0.00447679		GO:0014070~response to organic cyclic substance	0.00644383	0.115311		GO:0044445~cytosolic part	1.57586e-05	0.000533115		GO:0060205~cytoplasmic membrane-bounded vesicle	0.00119263	0.0266398		GO:0015986~ATP synthesis coupled proton transport	2.02512e-05	0.000682145		GO:0051325~interphase	0.000136649	0.00335911		GO:0055082~cellular chemical homeostasis	0.0185719	0.152472
	GO:0007229~integrin-mediated signaling pathway	0.00025623	0.00447679		GO:0070482~response to oxygen levels	0.00855208	0.142861		GO:0032269~negative regulation of cellular protein metabolism	1.74909e-05	0.000533115		GO:0045321~leukocyte activation	0.00122048	0.0266398		GO:0015985~energy coupled proton transport	2.02512e-05	0.000682145		GO:0042698~ovulation cycle	0.000141382	0.00337615		GO:0044432~endoplasmic reticulum part	0.0237718	0.163958
	GO:0051254~positive regulation of RNA metabolism	0.000258778	0.00447679		GO:0015294~solute:cation symporter activity	0.00870917	0.142861		GO:0051438~regulation of ubiquitin-protein ligase activity	1.75916e-05	0.000533115		GO:0005625~soluble fraction	0.00127229	0.0266398		GO:0009260~ribonucleotide biosynthetic process	2.31885e-05	0.000718599		GO:0048534~hemopoietic or lymphoid organ development	0.000184681	0.00376475		GO:0005740~mitochondrial envelope	0.0257487	0.163958
	GO:0006917~induction of apoptosis	0.000287184	0.00466404		GO:0005625~soluble fraction	0.0109165	0.162951		hsa03050:Proteasome	1.8194e-05	0.000533115		GO:0001944~vasculature development	0.00129694	0.0266398		GO:0009152~purine ribonucleotide biosynthesis	4.98041e-05	0.00137804		GO:0045893~positive regulation of transcription, DNA-dependent	0.000214692	0.00417297		GO:0005911~cell-cell junction	0.0266943	0.163958
	GO:0043068~positive regulation of programmed cell death	0.000300738	0.00468709		GO:0070161~anchoring junction	0.0121405	0.162951		GO:0051351~positive regulation of ligase activity	1.82225e-05	0.000533115		GO:0035295~tube development	0.00148242	0.0296483		GO:0009259~ribonucleotide metabolic process	5.41436e-05	0.00144645		GO:0051726~regulation of cell cycle	0.00024242	0.00450248		GO:0022836~gated channel activity	0.028935	0.163958
	GO:0009719~response to endogenous stimulus	0.000311262	0.00468709		GO:0001666~response to hypoxia	0.0139867	0.166154		GO:0005625~soluble fraction	2.27917e-05	0.000632354		GO:0051251~positive regulation of lymphocyte activation	0.00162913	0.0317471		GO:0006164~purine nucleotide biosynthetic process	6.26116e-05	0.00161692		GO:0042060~wound healing	0.000260894	0.00474027		GO:0031966~mitochondrial membrane	0.0308894	0.163958
	GO:0012502~induction of programmed cell death	0.000312162	0.00468709		GO:0051329~interphase of mitotic cell cycle	0.0141657	0.166154		GO:0031397~negative regulation of protein ubiquitination	2.31052e-05	0.000632354		GO:0048771~tissue remodeling	0.00178698	0.0339527		GO:0009141~nucleoside triphosphate metabolism	7.20299e-05	0.00174332		GO:0051240~activation of multicellular organismal process	0.000273277	0.00485962		GO:0050953~sensory perception of light stimulus	0.0319308	0.163958
	GO:0007243~protein kinase cascade	0.000324055	0.00476512		GO:0044057~regulation of system process	0.0159584	0.169168		GO:0051443~ubiquitin-protein ligase activation	3.02928e-05	0.000796636		GO:0051493~regulation of cytoskeleton organization	0.00196214	0.0359925		GO:0006163~purine nucleotide metabolic process	7.25103e-05	0.00174332		GO:0051254~positive regulation of RNA metabolism	0.000284098	0.0049468		GO:0007601~visual perception	0.0319308	0.163958
	GO:0051174~regulation of phosphorus metabolic process	0.000338316	0.00476512		GO:0043434~response to peptide hormone stimulus	0.0170204	0.169168		GO:0051436~inhibition of ubiquitin-protein ligase during mitotic cell cycle	3.09858e-05	0.000796636		GO:0051052~regulation of DNA metabolic process	0.00212916	0.0370222		GO:0042626~ATPase activity, coupled to transmembrane movement	7.42568e-05	0.00174332		GO:0043235~receptor complex	0.000309377	0.0052754		GO:0019866~organelle inner membrane	0.0335597	0.168219
	GO:0019220~regulation of phosphate metabolism	0.000338316	0.00476512		GO:0051325~interphase	0.0170535	0.169168		GO:0044092~negative regulation of molecular function	3.95661e-05	0.000959105		GO:0044454~nuclear chromosome part	0.00214339	0.0370222		GO:0051270~regulation of cell motion	7.92168e-05	0.00180506		GO:0009719~response to endogenous stimulus	0.000333107	0.00532548		GO:0055080~cation homeostasis	0.038209	0.177947
	GO:0019226~transmission of nerve impulse	0.000345252	0.00476512		GO:0015293~symporter activity	0.0174007	0.169168		GO:0051437~ubiquitin-protein ligase activity during mitotic cell cycle	6.36142e-05	0.00143778		GO:0045582~positive regulation of T cell differentiation	0.00220088	0.0371704		GO:0009150~purine ribonucleotide metabolic process	8.41663e-05	0.00186305		GO:0010551~transcription from RNA polymerase II promoter	0.000337705	0.00532548		GO:0005743~mitochondrial inner membrane	0.0418461	0.187441
	GO:0010942~positive regulation of cell death	0.000347299	0.00476512		GO:0010035~response to inorganic substance	0.0174218	0.169168		GO:0031398~positive regulation of protein ubiquitination	6.43967e-05	0.00143778		GO:0051098~regulation of binding	0.00226865	0.0374047		GO:0043492~ATPase activity, coupled to transport	8.78535e-05	0.00189065		GO:0008283~cell proliferation	0.000401626	0.00599419		GO:0042598~vesicular fraction	0.0470823	0.206501
	GO:0044433~cytoplasmic vesicle part	0.000362696	0.00489202		GO:0015698~inorganic anion transport	0.0197918	0.177233		GO:0031401~positive regulation of protein modification process	9.84743e-05	0.00208869		GO:0030334~regulation of cell migration	0.00231318	0.0374047		GO:0009309~amine biosynthetic process	9.29346e-05	0.00194594		GO:0043069~negative regulation of programmed cell death	0.000428809	0.00616212		GO:0006366~transcription from RNA polymerase II promoter	0.050076	0.210846
	GO:0042623~ATPase activity, coupled	0.000380305	0.00496136		GO:0007268~synaptic transmission	0.0201946	0.177233		GO:0031145~APC-dependent proteasomal protein catabolism	0.000105557	0.00213231		GO:0048514~blood vessel morphogenesis	0.00264073	0.0414847		GO:0016820~hydrolase activity, catalyzing transmembrane movement	0.000103639	0.00211298		GO:0045321~leukocyte activation	0.000429179	0.00616212		GO:0042175~nuclear envelope-endoplasmic reticulum network	0.0535386	0.219577
	GO:0042325~regulation of phosphorylation	0.000415973	0.00530338		GO:0007568~aging	0.0215525	0.177233		GO:0051439~ubiquitin-protein ligase activity during mitosis	0.00012376	0.00238638		GO:0048584~positive regulation of response to stimulus	0.00268527	0.0414847		GO:0009144~purine nucleoside triphosphate metabolism	0.000111674	0.0022184		GO:0040007~growth	0.00045239	0.00623927		GO:0008361~regulation of cell size	0.0545959	0.219577
	GO:0042626~ATPase activity, transmembrane movement of substances	0.000427948	0.0053212		GO:0016323~basolateral plasma membrane	0.0216092	0.177233		GO:0031399~regulation of protein modification process	0.000152099	0.00285576		GO:0006775~fat-soluble vitamin metabolic process	0.00277657	0.0414847		GO:0009145~purine nucleoside triphosphate biosynthetic process	0.000116647	0.00224818		GO:0060548~negative regulation of cell death	0.000462837	0.00623927		GO:0005506~iron ion binding	0.0552786	0.219577
	GO:0009628~response to abiotic stimulus	0.000466791	0.00557617		GO:0044420~extracellular matrix part	0.0231574	0.182334		GO:0031396~regulation of protein ubiquitination	0.0001582	0.00285576		GO:0001568~blood vessel development	0.0028161	0.0414847		GO:0043235~receptor complex	0.000121508	0.00224818		GO:0022602~ovulation cycle process	0.000482223	0.00639741		GO:0009055~electron carrier activity	0.0725077	0.258725
	hsa05412:Arrhythmogenic right ventricular cardiomyopathy (ARVC)	0.000476482	0.00557617		GO:0032535~regulation of cellular component size	0.0274266	0.203725		GO:0043086~negative regulation of catalytic activity	0.000183897	0.00315842		GO:0032403~protein complex binding	0.00283843	0.0414847		GO:0046034~ATP metabolic process	0.000121878	0.00224818		GO:0009986~cell surface	0.000492618	0.0064332		GO:0030003~cellular cation homeostasis	0.0772802	0.262412
	GO:0043492~ATPase activity, coupled to transport	0.00049521	0.00571135		GO:0008509~anion transmembrane transporter	0.0284149	0.207157		GO:0015370~solute:sodium symporter activity	0.000186506	0.00315842		GO:0031091~platelet alpha granule	0.00300707	0.0431202		GO:0015992~proton transport	0.000125264	0.0022569		GO:0043066~negative regulation of apoptosis	0.000500394	0.00643421		GO:0005789~endoplasmic reticulum membrane	0.0792648	0.264878
	GO:0048545~response to steroid hormone stimulus	0.00056101	0.00620064		GO:0008217~regulation of blood pressure	0.030058	0.208928		GO:0004114~cyclic-nucleotide phosphodiesterase	0.000189858	0.00315842		GO:0050867~positive regulation of cell activation	0.00350143	0.0474402		GO:0042623~ATPase activity, coupled	0.000130949	0.00227591		GO:0001944~vasculature development	0.000528983	0.00669876		GO:0005792~microsome	0.0839623	0.268855
	GO:0016820~hydrolase activity, transmembrane movement	0.000571553	0.00623063		GO:0015629~actin cytoskeleton	0.0308836	0.208928		GO:0006820~anion transport	0.00019944	0.00325401		GO:0032956~regulation of actin cytoskeleton organization	0.00367903	0.048208		GO:0048568~embryonic organ development	0.000132195	0.00227591		GO:0045944~transcription from RNA polymerase II promoter	0.000620097	0.00760386		GO:0006351~transcription, DNA-dependent	0.0840621	0.268855
	GO:0016887~ATPase activity	0.000608166	0.00645296		GO:0044432~endoplasmic reticulum part	0.0313213	0.208928		GO:0043161~proteasomal protein catabolism	0.00022106	0.00341004		GO:0030141~secretory granule	0.00427516	0.0516882		GO:0006754~ATP biosynthetic process	0.00014842	0.0024006		GO:0009055~electron carrier activity	0.000632915	0.00760386		GO:0030001~metal ion transport	0.0845751	0.268855
	GO:0051726~regulation of cell cycle	0.000702245	0.00735315		GO:0019226~transmission of nerve impulse	0.031853	0.208928		GO:0010498~proteasomal protein catabolic process	0.00022106	0.00341004		GO:0045621~positive regulation of lymphocyte differentiation	0.00428066	0.0516882		GO:0055082~cellular chemical homeostasis	0.000159631	0.00247303		GO:0006916~anti-apoptosis	0.000638871	0.00760386		GO:0019725~cellular homeostasis	0.085644	0.268855
	GO:0008305~integrin complex	0.000791398	0.00768032		GO:0030323~respiratory tube development	0.0335694	0.208928		GO:0004112~cyclic-nucleotide phosphodiesterase activity	0.000283537	0.0042957		GO:0051270~regulation of cell motion	0.00440535	0.0516882		GO:0030155~regulation of cell adhesion	0.000173716	0.00253932		GO:0019838~growth factor binding	0.000655043	0.00760386		GO:0019898~extrinsic to membrane	0.0868403	0.268855
	GO:0060249~anatomical structure homeostasis	0.000820364	0.00770095		GO:0007346~regulation of mitotic cell cycle	0.033667	0.208928		GO:0046165~alcohol biosynthetic process	0.000318836	0.00463236		GO:0050870~positive regulation of T cell activation	0.00448328	0.0516882		GO:0009142~nucleoside triphosphate biosynthetic process	0.000194188	0.00277657		GO:0008305~integrin complex	0.000723602	0.00822157		GO:0010647~positive regulation of cell communication	0.0900259	0.27168
	GO:0051094~positive regulation of developmental process	0.000872354	0.00787684		GO:0048609~reproductive process in a multicellular organism	0.0337908	0.208928		GO:0051247~positive regulation of protein metabolic process	0.000322138	0.00463236		GO:0070161~anchoring junction	0.00449785	0.0516882		GO:0006818~hydrogen transport	0.000197114	0.00277657		GO:0050867~positive regulation of cell activation	0.00072793	0.00822157		GO:0032774~RNA biosynthetic process	0.0903337	0.27168
	GO:0006351~transcription, DNA-dependent	0.000878842	0.00787684		GO:0032504~multicellular organism reproduction	0.0337908	0.208928		hsa04910:Insulin signaling pathway	0.000383968	0.00524038		GO:0009967~positive regulation of signal transduction	0.00460222	0.0516882		GO:0015399~primary active transmembrane transporter activity	0.00022573	0.00296409		GO:0006635~fatty acid beta-oxidation	0.000754066	0.00840321		GO:0032270~positive regulation of cellular protein metabolic process	0.0988262	0.283411
	GO:0008016~regulation of heart contraction	0.000933931	0.00816717		GO:0008361~regulation of cell size	0.0358033	0.213421		GO:0051540~metal cluster binding	0.000399627	0.00524038		GO:0006275~regulation of DNA replication	0.00462064	0.0516882		GO:0015405~P-P-bond-hydrolysis-driven transmembrane transporter	0.00022573	0.00296409		GO:0002696~positive regulation of leukocyte activation	0.000850812	0.0091526		GO:0000278~mitotic cell cycle	0.099619	0.283411
	GO:0032844~regulation of homeostatic process	0.0010564	0.00866674		GO:0006886~intracellular protein transport	0.0365532	0.213421		GO:0051536~iron-sulfur cluster binding	0.000399627	0.00524038		GO:0002696~positive regulation of leukocyte activation	0.00462473	0.0516882		GO:0009206~purine ribonucleoside triphosphate biosynthesis	0.000262015	0.00332775		GO:0009897~external side of plasma membrane	0.000854166	0.0091526		GO:0006886~intracellular protein transport	0.105819	0.28932
	GO:0015405~P-P-bond-hydrolysis-driven transmembrane transporter	0.00108006	0.00868182		GO:0019898~extrinsic to membrane	0.0368439	0.213421		GO:0032268~regulation of cellular protein metabolic process	0.000401481	0.00524038		GO:0003924~GTPase activity	0.00473755	0.0521817		GO:0006119~oxidative phosphorylation	0.000262015	0.00332775		hsa05412:Arrhythmogenic right ventricular cardiomyopathy	0.000936286	0.00967724		GO:0034613~cellular protein localization	0.108498	0.292841
	GO:0015399~transmembrane transporter activity	0.00108006	0.00868182		GO:0051240~multicellular organismal process	0.0374058	0.213421		GO:0032270~cellular protein metabolic process	0.000441578	0.00559866		GO:0030324~lung development	0.00492903	0.0535152		GO:0032943~mononuclear cell proliferation	0.000292395	0.00349565		GO:0034101~erythrocyte homeostasis	0.000954483	0.00967724		GO:0055066~di-, tri-valent inorganic cation homeostasis	0.11095	0.293899
	GO:0031329~regulation of cellular catabolism	0.00114973	0.00910221		GO:0040008~regulation of growth	0.0417155	0.229978		GO:0009719~response to endogenous stimulus	0.000461947	0.00570722		GO:0005694~chromosome	0.00504095	0.0539595		GO:0070661~leukocyte proliferation	0.000292395	0.00349565		GO:0000278~mitotic cell cycle	0.000963941	0.00967724		GO:0070727~cellular macromolecule localization	0.111682	0.293899
	GO:0008015~blood circulation	0.00117811	0.00910221		GO:0007584~response to nutrient	0.0420602	0.229978		GO:0007243~protein kinase cascade	0.000472828	0.00573081		GO:0032970~regulation of actin filament-based process	0.00522823	0.0544396		GO:0006873~cellular ion homeostasis	0.000295318	0.00349565		GO:0005625~soluble fraction	0.000971138	0.00967724		GO:0005216~ion channel activity	0.114779	0.298322
	GO:0003013~circulatory system process	0.00117811	0.00910221		GO:0001558~regulation of cell growth	0.044277	0.237177		GO:0010243~response to organic nitrogen	0.000674051	0.00805464		GO:0051054~positive regulation of DNA metabolism	0.00531591	0.0544396		GO:0004896~cytokine receptor activity	0.000308195	0.00349565		GO:0045785~positive regulation of cell adhesion	0.000974527	0.00967724		GO:0006511~ubiquitin-dependent protein catabolic process	0.117575	0.301861
	GO:0032774~RNA biosynthetic process	0.00120435	0.0092155		GO:0044449~contractile fiber part	0.0445816	0.237177		GO:0008509~anion transmembrane transporter	0.000722347	0.00833594		GO:0045597~positive regulation of cell differentiation	0.00533483	0.0544396		GO:0009201~ribonucleoside triphosphate biosynthesis	0.000308533	0.00349565		GO:0004896~cytokine receptor activity	0.000993557	0.00967724		GO:0051247~positive regulation of protein metabolism	0.119306	0.302615
	GO:0032768~regulation of monooxygenase activity	0.00127133	0.00956692		GO:0044433~cytoplasmic vesicle part	0.0470445	0.243693		GO:0010035~response to inorganic substance	0.000724964	0.00833594		GO:0008509~anion transmembrane transporter	0.00537232	0.0544396		GO:0040012~regulation of locomotion	0.000311331	0.00349565		GO:0031980~mitochondrial lumen	0.000995756	0.00967724		GO:0019953~sexual reproduction	0.125339	0.310491
	GO:0006954~inflammatory response	0.00127432	0.00956692		GO:0005179~hormone activity	0.0477832	0.243698		GO:0043434~response to peptide hormone stimulus	0.000795136	0.00899481		GO:0060541~respiratory system development	0.00569837	0.0562191		GO:0009205~purine ribonucleoside triphosphate metabolism	0.000317531	0.00351432		GO:0005759~mitochondrial matrix	0.000995756	0.00967724		GO:0019226~transmission of nerve impulse	0.125361	0.310491
	GO:0043066~negative regulation of apoptosis	0.00132676	0.00986746		GO:0031667~response to nutrient levels	0.0492308	0.243698		GO:0006650~glycerophospholipid metabolic process	0.000969559	0.010683		GO:0007599~hemostasis	0.00569837	0.0562191		GO:0009199~ribonucleoside triphosphate metabolism	0.000367154	0.00395066		GO:0001568~blood vessel development	0.00104306	0.00987222		GO:0022838~substrate specific channel activity	0.135941	0.328957
