# Supplementary material for: A core program of gene expression characterizes cancer metastases
Source: Oncotarget. 2017 Nov 2;8(60):102161–75. doi: 10.18632/oncotarget.22240 (PMC5731943; doi:10.18632/oncotarget.22240)
Supplement: Supplementary file 4 [file oncotarget-08-102161-s004.xlsx]

## Sheet: Supplementary Table 3.1
	Supplementary Table 3.1
	Source Site	# Significantly Upregulated Genes			Upregulation			# Significantly Downregulated Genes			Downregulation
		FDR<0.05	FDR<0.2	P value <0.05	# Genes	# Significant Pathways FDR<0.05	# Significant Pathways P<0.05	FDR<0.05	FDR<0.2	P value <0.05	# Genes	# Significant Pathways FDR<0.05	# Significant Pathways P<0.05
	Breast	4769	4898	4436	2000	49	264	3722	3825	3360	2000	263	400
	Colon	2	7	279	2	0	0	2	7	414	2	0	0
	Kidney	1018	3634	1292	1018	56	146	1249	3448	1461	1249	48	160
	Stomach	11	272	573	11	0	0	26	312	619	26	0	0
	Prostate	1460	2614	1570	1460	19	116	1432	2649	1556	1432	203	289
	Ovary	173	384	633	173	0	1	49	148	378	49	0	0

## Sheet: Supplementary Table 3.2A
	Supplementary Table 3.2A
	breast				kidney				prostate				ovary
	Term	P value	FDR		Term	P value	FDR		Term	P value	FDR		Term	P value	FDR
	GO:0005625~soluble fraction	5.41637e-07	0.000155269		GO:0006954~inflammatory response	1.02164e-07	3.87427e-05		GO:0005048~signal sequence binding	1.27434e-05	0.00151356		GO:0032268~regulation of cellular protein metabolic process	0.0152525	0.212954
	GO:0006471~protein amino acid ADP-ribosylation	9.30374e-06	0.00114303		GO:0042493~response to drug	4.71687e-06	0.000475659		GO:0003924~GTPase activity	0.000123283	0.0062754
	GO:0003712~transcription cofactor activity	2.39744e-05	0.00229089		GO:0008361~regulation of cell size	3.71579e-05	0.00267649		GO:0019318~hexose metabolic process	0.000150497	0.00679509
	GO:0048471~perinuclear region of cytoplasm	2.70695e-05	0.00232797		GO:0051094~positive regulation of developmental process	5.31026e-05	0.00297499		GO:0050905~neuromuscular process	0.000152563	0.00679509
	GO:0050662~coenzyme binding	6.3222e-05	0.00348487		GO:0032535~regulation of cellular component size	7.4372e-05	0.00346027		GO:0005996~monosaccharide metabolic process	0.000232149	0.00919094
	GO:0048770~pigment granule	6.48348e-05	0.00348487		GO:0048754~branching morphogenesis of a tube	0.000402973	0.0101592		GO:0006006~glucose metabolic process	0.000445233	0.0147651
	GO:0042470~melanosome	6.48348e-05	0.00348487		GO:0009719~response to endogenous stimulus	0.000625991	0.0137231		GO:0008283~cell proliferation	0.000596779	0.0163709
	GO:0048037~cofactor binding	9.24394e-05	0.00420437		GO:0002526~acute inflammatory response	0.000665841	0.0139094		GO:0002443~leukocyte mediated immunity	0.000747664	0.0193163
	GO:0001666~response to hypoxia	9.56312e-05	0.00420437		GO:0045926~negative regulation of growth	0.000792831	0.0139094		GO:0051129~negative regulation of cellular component organization	0.000786064	0.0193163
	GO:0048514~blood vessel morphogenesis	0.000119025	0.00439026		GO:0014070~response to organic cyclic substance	0.000824594	0.0139094		GO:0006928~cell motion	0.00102783	0.0221959
	GO:0006366~transcription from RNA polymerase II promoter	0.000170729	0.00540968		GO:0044057~regulation of system process	0.000835802	0.0139094		GO:0003702~RNA polymerase II transcription factor activity	0.0018069	0.0357682
	GO:0043292~contractile fiber	0.000235444	0.00623789		GO:0004674~protein serine/threonine kinase activity	0.000839952	0.0139094		GO:0051253~negative regulation of RNA metabolic process	0.00200124	0.0375301
	GO:0001944~vasculature development	0.000246252	0.00623789		GO:0016049~cell growth	0.000855183	0.0139094		GO:0005625~soluble fraction	0.00205501	0.0375504
	GO:0043331~response to dsRNA	0.000247756	0.00623789		GO:0048545~response to steroid hormone stimulus	0.00109883	0.0167782		GO:0051329~interphase of mitotic cell cycle	0.00232496	0.0393229
	GO:0070482~response to oxygen levels	0.000255412	0.00623789		GO:0042383~sarcolemma	0.00117035	0.0167782		GO:0045892~negative regulation of transcription, DNA-dependent	0.00242423	0.0393229
	GO:0001568~blood vessel development	0.000263813	0.00623789		GO:0040008~regulation of growth	0.00119535	0.0167782		GO:0007626~locomotory behavior	0.00295127	0.0430454
	GO:0044242~cellular lipid catabolic process	0.000268374	0.00623789		GO:0045597~positive regulation of cell differentiation	0.00119929	0.0167782		GO:0043244~regulation of protein complex disassembly	0.00304157	0.0430454
	GO:0030016~myofibril	0.000339606	0.00768582		GO:0009725~response to hormone stimulus	0.0012186	0.0167782		GO:0051325~interphase	0.00321417	0.0440485
	GO:0006511~ubiquitin-dependent protein catabolic process	0.000377573	0.00811782		GO:0001558~regulation of cell growth	0.0012645	0.0167782		GO:0004674~protein serine/threonine kinase activity	0.0034618	0.045685
	GO:0045930~negative regulation of mitotic cell cycle	0.000416286	0.00852396		GO:0001763~morphogenesis of a branching structure	0.00134243	0.0173555		GO:0006511~ubiquitin-dependent protein catabolic process	0.00413752	0.0510431
	GO:0044449~contractile fiber part	0.000452499	0.00864776		GO:0045087~innate immune response	0.00141423	0.0175107		GO:0002252~immune effector process	0.00415381	0.0510431
	GO:0006635~fatty acid beta-oxidation	0.000720137	0.0134634		GO:0035239~tube morphogenesis	0.00142519	0.0175107		GO:0042470~melanosome	0.00436759	0.0510431
	GO:0030017~sarcomere	0.00078857	0.0144292		GO:0035295~tube development	0.00145862	0.0175107		GO:0048770~pigment granule	0.00436759	0.0510431
	GO:0003714~transcription corepressor activity	0.000863383	0.0153053		GO:0002684~positive regulation of immune system process	0.00208203	0.0213994		GO:0016052~carbohydrate catabolic process	0.0043692	0.0510431
	GO:0016564~transcription repressor activity	0.000921537	0.015316		GO:0045792~negative regulation of cell size	0.00216452	0.0213994		GO:0016064~immunoglobulin mediated immune response	0.00484357	0.0547885
	GO:0019900~kinase binding	0.000991101	0.016082		GO:0055082~cellular chemical homeostasis	0.00225205	0.0218366		GO:0016879~ligase activity, forming carbon-nitrogen bonds	0.00496517	0.0552866
	GO:0051384~response to glucocorticoid stimulus	0.00106187	0.0166038		GO:0048585~negative regulation of response to stimulus	0.00238234	0.0223054		GO:0016481~negative regulation of transcription	0.00508839	0.0554765
	GO:0003950~NAD+ ADP-ribosyltransferase activity	0.00120334	0.0182423		GO:0045893~positive regulation of transcription, DNA-dependent	0.00262144	0.0240319		GO:0022415~viral reproductive process	0.00514162	0.0554765
	GO:0031960~response to corticosteroid stimulus	0.00126065	0.0186924		GO:0051254~positive regulation of RNA metabolic process	0.00306435	0.0270279		GO:0002449~lymphocyte mediated immunity	0.00529363	0.0554765
	GO:0006354~RNA elongation	0.00138506	0.020189		GO:0030308~negative regulation of cell growth	0.00309183	0.0270279		GO:0019221~cytokine-mediated signaling pathway	0.00529363	0.0554765
	GO:0008283~cell proliferation	0.00141268	0.0202485		GO:0006873~cellular ion homeostasis	0.00310905	0.0270279		GO:0004197~cysteine-type endopeptidase activity	0.00567095	0.0585695
	hsa00410:beta-Alanine metabolism	0.00150335	0.0211948		GO:0006937~regulation of muscle contraction	0.00340772	0.0287327		GO:0007264~small GTPase mediated signal transduction	0.00592649	0.0601406
	GO:0001570~vasculogenesis	0.00164105	0.022763		GO:0030955~potassium ion binding	0.00341914	0.0287327		GO:0016032~viral reproduction	0.00599185	0.0601406
	GO:0051289~protein homotetramerization	0.00170844	0.0233216		GO:0001944~vasculature development	0.00431399	0.0322749		GO:0019724~B cell mediated immunity	0.00645364	0.0618565
	GO:0042803~protein homodimerization activity	0.001994	0.0263822		GO:0070482~response to oxygen levels	0.00435503	0.0322749		GO:0006575~cellular amino acid derivative metabolic process	0.00651001	0.0618565
	GO:0003713~transcription coactivator activity	0.00208887	0.0270447		GO:0050801~ion homeostasis	0.00443806	0.0322749		GO:0050767~regulation of neurogenesis	0.00651001	0.0618565
	GO:0016477~cell migration	0.00210697	0.0270447		GO:0003729~mRNA binding	0.00494995	0.0337273		GO:0044057~regulation of system process	0.00734301	0.0688535
	GO:0006368~RNA elongation from RNA polymerase II promoter	0.00231747	0.0293091		GO:0050870~positive regulation of T cell activation	0.0052051	0.0349929		GO:0007411~axon guidance	0.00814775	0.073498
	GO:0016563~transcription activator activity	0.00238217	0.0295002		GO:0030027~lamellipodium	0.00547885	0.0358765		hsa00520:Amino sugar and nucleotide sugar metabolism	0.00838058	0.0746533
	GO:0033293~monocarboxylic acid binding	0.00240118	0.0295002		GO:0005249~voltage-gated potassium channel activity	0.00568521	0.0367505		GO:0019058~viral infectious cycle	0.00867743	0.0763434
	GO:0006928~cell motion	0.00245916	0.029787		GO:0001666~response to hypoxia	0.00612149	0.0385815		GO:0048667~cell morphogenesis involved in neuron differentiation	0.00989109	0.0849241
	GO:0032774~RNA biosynthetic process	0.00320115	0.0372025		GO:0048732~gland development	0.00657247	0.0399443		GO:0007423~sensory organ development	0.010565	0.0896304
	GO:0070727~cellular macromolecule localization	0.00337338	0.0381724		GO:0006928~cell motion	0.00674471	0.0404852		GO:0048545~response to steroid hormone stimulus	0.0110449	0.0925998
	GO:0010035~response to inorganic substance	0.00342359	0.0382375		GO:0006813~potassium ion transport	0.00704481	0.0415179		GO:0044275~cellular carbohydrate catabolic process	0.0114198	0.0946289
	GO:0051262~protein tetramerization	0.00349547	0.0385398		GO:0001525~angiogenesis	0.00708145	0.0415179		GO:0007610~behavior	0.0118157	0.0967845
	GO:0006351~transcription, DNA-dependent	0.00399508	0.0429472		GO:0048514~blood vessel morphogenesis	0.0076186	0.0441538		GO:0000278~mitotic cell cycle	0.0129041	0.102177
	GO:0016569~covalent chromatin modification	0.004264	0.0452721		GO:0008076~voltage-gated potassium channel complex	0.00850924	0.0474778		GO:0000904~cell morphogenesis involved in differentiation	0.0143412	0.108724
	GO:0030258~lipid modification	0.00433509	0.0454656		GO:0034705~potassium channel complex	0.00850924	0.0474778		GO:0016881~acid-amino acid ligase activity	0.0149412	0.111214
	GO:0016763~transferase activity, transferring pentosyl groups	0.00453961	0.047037		GO:0008022~protein C-terminus binding	0.0087134	0.0474778		GO:0045596~negative regulation of cell differentiation	0.0150427	0.111214
	hsa00071:Fatty acid metabolism	0.0056238	0.055446		GO:0007610~behavior	0.00900995	0.0474778		GO:0006576~biogenic amine metabolic process	0.0157784	0.114113
	GO:0016570~histone modification	0.00563344	0.055446		GO:0051241~negative regulation of multicellular organismal process	0.00903019	0.0474778		hsa04660:T cell receptor signaling pathway	0.0158528	0.114113
	GO:0032496~response to lipopolysaccharide	0.00567355	0.055446		GO:0030247~polysaccharide binding	0.00913169	0.0474778		GO:0042277~peptide binding	0.0167965	0.119603
	GO:0032386~regulation of intracellular transport	0.00582315	0.0557317		GO:0001871~pattern binding	0.00913169	0.0474778		GO:0048729~tissue morphogenesis	0.0169511	0.119603
	GO:0009062~fatty acid catabolic process	0.00593256	0.055821		GO:0032386~regulation of intracellular transport	0.00913377	0.0474778		GO:0000082~G1/S transition of mitotic cell cycle	0.0177297	0.121417
	GO:0008081~phosphoric diester hydrolase activity	0.00597154	0.055821		GO:0043627~response to estrogen stimulus	0.00952771	0.0490201		GO:0046930~pore complex	0.0182958	0.121417
	hsa04520:Adherens junction	0.00651253	0.060132		GO:0050863~regulation of T cell activation	0.0097805	0.0498124		GO:0004842~ubiquitin-protein ligase activity	0.0184667	0.121417

## Sheet: Supplementary Table 3.2B
	Supplementary Table 3.2B
	breast					kidney				prostate
	Term		P value	FDR		Term	P value	FDR		Term	P value	FDR
	GO:0043005~neuron projection	4.76144e-07	4.76144e-07	4.31593e-05		GO:0019318~hexose metabolic process	2.61333e-05	0.00558203		GO:0043068~positive regulation of programmed cell death	5.08436e-08	6.21897e-06
	GO:0012506~vesicle membrane	8.10505e-07	8.10505e-07	6.01093e-05		GO:0005996~monosaccharide metabolic process	0.000182008	0.0130427		GO:0010942~positive regulation of cell death	6.13169e-08	6.25002e-06
	GO:0030424~axon	1.17293e-06	1.17293e-06	7.97389e-05		GO:0051438~regulation of ubiquitin-protein ligase activity	0.000480907	0.0175594		GO:0043065~positive regulation of apoptosis	8.5467e-08	7.46712e-06
	GO:0044433~cytoplasmic vesicle part	2.16817e-06	2.16817e-06	0.000136059		GO:0051439~regulation of ubiquitin-protein ligase activity during mitotic cell cycle	0.000564223	0.0193897		GO:0051240~positive regulation of multicellular organismal process	2.05056e-06	0.000125408
	GO:0046982~protein heterodimerization activity	1.1151e-05	1.1151e-05	0.000413495		GO:0051340~regulation of ligase activity	0.000729184	0.0208226		GO:0012502~induction of programmed cell death	5.58492e-06	0.000284635
	GO:0003779~actin binding	1.57474e-05	1.57474e-05	0.000496465		GO:0031398~positive regulation of protein ubiquitination	0.00107872	0.0252079		GO:0016323~basolateral plasma membrane	8.04185e-06	0.000327882
	GO:0031589~cell-substrate adhesion	1.58228e-05	1.58228e-05	0.000496465		GO:0051437~positive regulation of ubiquitin-protein ligase activity during mitotic cell cycle	0.00118879	0.0256475		GO:0006917~induction of apoptosis	1.09447e-05	0.000418345
	GO:0051272~positive regulation of cell motion	1.58228e-05	1.58228e-05	0.000496465		GO:0034470~ncRNA processing	0.00121558	0.0256475		GO:0009725~response to hormone stimulus	1.42011e-05	0.000482504
	GO:0007167~enzyme linked receptor protein signaling pathway	1.64425e-05	1.64425e-05	0.000496801		GO:0007167~enzyme linked receptor protein signaling pathway	0.00128022	0.0256475		GO:0009719~response to endogenous stimulus	1.67521e-05	0.000539222
	GO:0048534~hemopoietic or lymphoid organ development	2.00351e-05	2.00351e-05	0.000563602		GO:0010769~regulation of cell morphogenesis involved in differentiation	0.00130482	0.0256475		GO:0044432~endoplasmic reticulum part	2.06883e-05	0.000632625
	GO:0002520~immune system development	2.86183e-05	2.86183e-05	0.000753112		GO:0048471~perinuclear region of cytoplasm	0.0013518	0.0256475		GO:0044057~regulation of system process	4.05789e-05	0.00112805
	GO:0030155~regulation of cell adhesion	4.06775e-05	4.06775e-05	0.00100573		GO:0019320~hexose catabolic process	0.00136825	0.0256475		GO:0008202~steroid metabolic process	6.18907e-05	0.00151404
	GO:0042060~wound healing	4.11397e-05	4.11397e-05	0.00100573		GO:0048332~mesoderm morphogenesis	0.00140484	0.0256475		GO:0008283~cell proliferation	7.84378e-05	0.00178816
	GO:0042110~T cell activation	4.46407e-05	4.46407e-05	0.00100573		GO:0051443~positive regulation of ubiquitin-protein ligase activity	0.00156965	0.0276101		GO:0033273~response to vitamin	7.89435e-05	0.00178816
	GO:0006928~cell motion	4.57182e-05	4.57182e-05	0.00100573		GO:0034613~cellular protein localization	0.00160686	0.0276101		GO:0010035~response to inorganic substance	8.37306e-05	0.00182885
	GO:0030097~hemopoiesis	4.80803e-05	4.80803e-05	0.00100573		GO:0007264~small GTPase mediated signal transduction	0.00175064	0.0283422		GO:0008285~negative regulation of cell proliferation	0.00013607	0.00252174
	GO:0051130~positive regulation of cellular component organization	5.51925e-05	5.51925e-05	0.00112564		hsa04350:TGF-beta signaling pathway	0.00178941	0.0283422		GO:0043066~negative regulation of apoptosis	0.000158552	0.00277049
	GO:0044057~regulation of system process	5.81895e-05	5.81895e-05	0.00114784		GO:0046365~monosaccharide catabolic process	0.001795	0.0283422		GO:0051241~negative regulation of multicellular organismal process	0.000208909	0.0034531
	GO:0010647~positive regulation of cell communication	5.9095e-05	5.9095e-05	0.00114784		GO:0070727~cellular macromolecule localization	0.00185684	0.028547		GO:0043069~negative regulation of programmed cell death	0.000229342	0.00366774
	GO:0007160~cell-matrix adhesion	6.71706e-05	6.71706e-05	0.00121771		GO:0032846~positive regulation of homeostatic process	0.00206409	0.0301465		GO:0060548~negative regulation of cell death	0.000239887	0.00366774
	GO:0030335~positive regulation of cell migration	6.71706e-05	6.71706e-05	0.00121771		GO:0010721~negative regulation of cell development	0.0021979	0.0307186		GO:0032526~response to retinoic acid	0.000247044	0.00368504
	GO:0030659~cytoplasmic vesicle membrane	0.000101014	0.000101014	0.00171679		GO:0051351~positive regulation of ligase activity	0.00232613	0.0307186		GO:0055082~cellular chemical homeostasis	0.000261346	0.00380556
	GO:0040017~positive regulation of locomotion	0.000127493	0.000127493	0.0021226		GO:0006650~glycerophospholipid metabolic process	0.00236736	0.0307186		GO:0048545~response to steroid hormone stimulus	0.000277091	0.0038985
	GO:0051726~regulation of cell cycle	0.000130459	0.000130459	0.00212853		GO:0016052~carbohydrate catabolic process	0.00243061	0.0307186		GO:0008015~blood circulation	0.000351436	0.0044055
	GO:0050801~ion homeostasis	0.000167972	0.000167972	0.00268685		GO:0031396~regulation of protein ubiquitination	0.00246763	0.0307186		GO:0003013~circulatory system process	0.000351436	0.0044055
	GO:0070482~response to oxygen levels	0.000176238	0.000176238	0.00271677		GO:0031145~anaphase-promoting complex-dependent proteasomal ubiquitin-dependent protein catabolic process	0.00247132	0.0307186		GO:0009628~response to abiotic stimulus	0.000398589	0.00481402
	GO:0048732~gland development	0.000176502	0.000176502	0.00271677		GO:0031301~integral to organelle membrane	0.0027344	0.0326014		GO:0031300~intrinsic to organelle membrane	0.000429095	0.00504664
	GO:0045321~leukocyte activation	0.000183433	0.000183433	0.00277116		GO:0005625~soluble fraction	0.00302687	0.0340064		GO:0019725~cellular homeostasis	0.000469399	0.00541651
	GO:0033043~regulation of organelle organization	0.000200907	0.000200907	0.00297996		GO:0051444~negative regulation of ubiquitin-protein ligase activity	0.00321448	0.0347765		GO:0006979~response to oxidative stress	0.000488851	0.00548977
	GO:0007169~transmembrane receptor protein tyrosine kinase signaling pathway	0.000213198	0.000213198	0.0031058		GO:0051352~negative regulation of ligase activity	0.00321448	0.0347765		GO:0033189~response to vitamin A	0.000500439	0.00548977
	GO:0001944~vasculature development	0.000234822	0.000234822	0.00330285		GO:0006511~ubiquitin-dependent protein catabolic process	0.00331303	0.0350232		GO:0042493~response to drug	0.000502678	0.00548977
	GO:0001568~blood vessel development	0.000248096	0.000248096	0.00343041		GO:0044275~cellular carbohydrate catabolic process	0.00341713	0.0350232		GO:0008203~cholesterol metabolic process	0.000525456	0.00554066
	GO:0030218~erythrocyte differentiation	0.000265236	0.000265236	0.0035771		GO:0032774~RNA biosynthetic process	0.00349868	0.0351418		GO:0031960~response to corticosteroid stimulus	0.000570577	0.00591445
	GO:0005178~integrin binding	0.000275975	0.000275975	0.00363126		GO:0044431~Golgi apparatus part	0.00355591	0.0351418		GO:0006873~cellular ion homeostasis	0.000589241	0.00595986
	GO:0001775~cell activation	0.000306309	0.000306309	0.0039664		GO:0031300~intrinsic to organelle membrane	0.00360915	0.0351418		GO:0005789~endoplasmic reticulum membrane	0.000594447	0.00595986
	GO:0009967~positive regulation of signal transduction	0.000343136	0.000343136	0.00422661		GO:0030509~BMP signaling pathway	0.00410891	0.039352		GO:0051384~response to glucocorticoid stimulus	0.000612597	0.00603462
	GO:0034101~erythrocyte homeostasis	0.000346265	0.000346265	0.00422661		GO:0006605~protein targeting	0.00432588	0.0404046		GO:0016125~sterol metabolic process	0.000621638	0.00603462
	GO:0007568~aging	0.000353182	0.000353182	0.00422661		GO:0015293~symporter activity	0.00438187	0.0404046		GO:0010647~positive regulation of cell communication	0.000668974	0.00639266
	GO:0001666~response to hypoxia	0.000355184	0.000355184	0.00422661		GO:0010035~response to inorganic substance	0.00442631	0.0404046		GO:0050801~ion homeostasis	0.000858693	0.00786919
	GO:0045596~negative regulation of cell differentiation	0.00035749	0.00035749	0.00422661		hsa05212:Pancreatic cancer	0.00463848	0.0411167		GO:0000228~nuclear chromosome	0.000862089	0.00786919
	GO:0007610~behavior	0.000374519	0.000374519	0.0043089		GO:0030030~cell projection organization	0.00488323	0.0412415		GO:0010952~positive regulation of peptidase activity	0.000964651	0.00842801
	GO:0016477~cell migration	0.000379584	0.000379584	0.0043089		GO:0046332~SMAD binding	0.00494155	0.0412415		GO:0043280~positive regulation of caspase activity	0.000964651	0.00842801
	GO:0030099~myeloid cell differentiation	0.000380295	0.000380295	0.0043089		GO:0016763~transferase activity, transferring pentosyl groups	0.00494155	0.0412415		GO:0051251~positive regulation of lymphocyte activation	0.00100955	0.00869602
	GO:0005792~microsome	0.000390868	0.000390868	0.00432788		GO:0006351~transcription, DNA-dependent	0.00505155	0.0415657		GO:0001817~regulation of cytokine production	0.00106454	0.00902941
	GO:0042598~vesicular fraction	0.000392581	0.000392581	0.00432788		GO:0007243~protein kinase cascade	0.00535682	0.0429499		GO:0042803~protein homodimerization activity	0.00107778	0.00902941
	GO:0050878~regulation of body fluid levels	0.00039968	0.00039968	0.0043474		GO:0046164~alcohol catabolic process	0.0058835	0.046072		GO:0060249~anatomical structure homeostasis	0.00114463	0.00945988
	GO:0051094~positive regulation of developmental process	0.000453573	0.000453573	0.00474506		GO:0042803~protein homodimerization activity	0.00591465	0.046072		GO:0030003~cellular cation homeostasis	0.00118277	0.00962744
	GO:0003013~circulatory system process	0.000453689	0.000453689	0.00474506		GO:0006886~intracellular protein transport	0.0064849	0.0494785		GO:0009314~response to radiation	0.00119639	0.00962744
	GO:0008015~blood circulation	0.000453689	0.000453689	0.00474506		GO:0010638~positive regulation of organelle organization	0.00724213	0.0525891		GO:0044449~contractile fiber part	0.00124336	0.00987553
	GO:0046649~lymphocyte activation	0.000460723	0.000460723	0.00475201		GO:0051436~negative regulation of ubiquitin-protein ligase activity during mitotic cell cycle	0.00728945	0.0525891		GO:0007584~response to nutrient	0.00127483	0.00999567
	GO:0006873~cellular ion homeostasis	0.000467333	0.000467333	0.00475201		GO:0031397~negative regulation of protein ubiquitination	0.00734103	0.0525891		GO:0050870~positive regulation of T cell activation	0.00135812	0.0104808
	GO:0044456~synapse part	0.000471828	0.000471828	0.00475201		GO:0010498~proteasomal protein catabolic process	0.0074074	0.0525891		GO:0070482~response to oxygen levels	0.00140592	0.0106152
	GO:0006937~regulation of muscle contraction	0.000502891	0.000502891	0.00495502		GO:0043161~proteasomal ubiquitin-dependent protein catabolic process	0.0074074	0.0525891		GO:0055080~cation homeostasis	0.0015666	0.011552
	GO:0006942~regulation of striated muscle contraction	0.000504134	0.000504134	0.00495502		GO:0009451~RNA modification	0.00747145	0.0525891		GO:0003012~muscle system process	0.00156777	0.011552
	GO:0015629~actin cytoskeleton	0.000555989	0.000555989	0.00539964		GO:0030099~myeloid cell differentiation	0.00774194	0.0536923		GO:0010817~regulation of hormone levels	0.00161457	0.0116956
	GO:0030334~regulation of cell migration	0.000575707	0.000575707	0.00552536		GO:0015294~solute:cation symporter activity	0.00793226	0.0536923		GO:0042175~nuclear envelope-endoplasmic reticulum network	0.00163133	0.0116956
	GO:0005625~soluble fraction	0.000604631	0.000604631	0.00573549		GO:0044092~negative regulation of molecular function	0.0079409	0.0536923		GO:0009792~embryonic development ending in birth or egg hatching	0.00164463	0.0116956
	GO:0010648~negative regulation of cell communication	0.000619944	0.000619944	0.00574466		GO:0005667~transcription factor complex	0.0079958	0.0536923		GO:0042110~T cell activation	0.00169016	0.0118812
	GO:0007596~blood coagulation	0.000628222	0.000628222	0.00574466		GO:0060284~regulation of cell development	0.00850252	0.0564461		GO:0051094~positive regulation of developmental process	0.00172017	0.0119548
	GO:0050817~coagulation	0.000628222	0.000628222	0.00574466		GO:0048871~multicellular organismal homeostasis	0.00883769	0.0567371		GO:0055065~metal ion homeostasis	0.0017761	0.0122048
	GO:0007599~hemostasis	0.000633766	0.000633766	0.00574466		GO:0046822~regulation of nucleocytoplasmic transport	0.00902179	0.0570023		GO:0045321~leukocyte activation	0.00185307	0.0125922
	GO:0001948~glycoprotein binding	0.00066922	0.00066922	0.00599929		GO:0008033~tRNA processing	0.00907415	0.0570023		GO:0051345~positive regulation of hydrolase activity	0.00189053	0.0127056
	GO:0007423~sensory organ development	0.000676565	0.000676565	0.00599929		GO:0019900~kinase binding	0.00969214	0.0602367		GO:0031667~response to nutrient levels	0.00191714	0.0127364
	GO:0055082~cellular chemical homeostasis	0.000724787	0.000724787	0.00635778		GO:0046474~glycerophospholipid biosynthetic process	0.010222	0.0628609		GO:0006936~muscle contraction	0.00193677	0.0127364
	GO:0046651~lymphocyte proliferation	0.000754056	0.000754056	0.00654416		GO:0060249~anatomical structure homeostasis	0.0104863	0.0631712		GO:0050867~positive regulation of cell activation	0.00200429	0.0130403
	GO:0048514~blood vessel morphogenesis	0.000804645	0.000804645	0.00683772		GO:0034660~ncRNA metabolic process	0.0104887	0.0631712		GO:0048511~rhythmic process	0.00206498	0.0130824
	GO:0055065~metal ion homeostasis	0.000851172	0.000851172	0.00714189		hsa04666:Fc gamma R-mediated phagocytosis	0.0108063	0.063769		GO:0030155~regulation of cell adhesion	0.00216653	0.0133839
	GO:0040012~regulation of locomotion	0.000857948	0.000857948	0.00714189		GO:0030278~regulation of ossification	0.0111101	0.0642262		GO:0048568~embryonic organ development	0.00220252	0.0134701
	GO:0051270~regulation of cell motion	0.000949805	0.000949805	0.00772197		GO:0015370~solute:sodium symporter activity	0.0112177	0.0642262		GO:0046649~lymphocyte activation	0.0022372	0.0135468
