# Supplementary material for: A core program of gene expression characterizes cancer metastases
Source: Oncotarget. 2017 Nov 2;8(60):102161–75. doi: 10.18632/oncotarget.22240 (PMC5731943; doi:10.18632/oncotarget.22240)
Supplement: Supplementary file 5 [file oncotarget-08-102161-s005.xlsx]

## Sheet: Supplementary Table 4.1A
Supplementary Table 4.1A
METS UP								METS DOWN
1: GO: Molecular Function								1: GO: Molecular Function
	ID	Name	Source	P-value	Term in Query	Term in Genome			ID	Name	Source	P-value	Term in Query	Term in Genome
1	GO:0031720	haptoglobin binding		4.508e-06	2	2		1	GO:0005201	extracellular matrix structural constituent		4.954e-09	11	78
2	GO:0030492	hemoglobin binding		6.726e-05	2	6		2	GO:0032395	MHC class II receptor activity		2.599e-07	5	12
3	GO:0005344	oxygen transporter activity		0.0003465	2	13		3	GO:0008237	metallopeptidase activity		7.468e-07	13	182
4	GO:0031700	adrenomedullin receptor binding		0.002156	1	1		4	GO:0005539	glycosaminoglycan binding		3.084e-06	12	175
5	GO:0019825	oxygen binding		0.002864	2	37		5	GO:0001968	fibronectin binding		4.675e-06	5	20
29 more annotations								75 more annotations
2: GO: Biological Process								2: GO: Biological Process
	ID	Name	Source	P-value	Term in Query	Term in Genome			ID	Name	Source	P-value	Term in Query	Term in Genome
1	GO:0042744	hydrogen peroxide catabolic process		1.902e-05	3	21		1	GO:0030198	extracellular matrix organization		1.048e-23	31	211
2	GO:0060982	coronary artery morphogenesis		3.7e-05	2	4		2	GO:0043062	extracellular structure organization		1.214e-23	31	212
3	GO:0034614	cellular response to reactive oxygen species		4.057e-05	4	77		3	GO:0001501	skeletal system development		6.478e-16	31	387
4	GO:0097084	vascular smooth muscle cell development		9.219e-05	2	6		4	GO:0006955	immune response		6.196e-11	43	1087
5	GO:0042743	hydrogen peroxide metabolic process		0.0001171	3	38		5	GO:0009888	tissue development		1.683e-10	50	1451
322 more annotations								981 more annotations
3: GO: Cellular Component								3: GO: Cellular Component
	ID	Name	Source	P-value	Term in Query	Term in Genome			ID	Name	Source	P-value	Term in Query	Term in Genome
1	GO:0031838	haptoglobin-hemoglobin complex		1.386e-08	3	3		1	GO:0031012	extracellular matrix		3.72e-29	45	426
2	GO:0005615	extracellular space		3.25e-05	10	856		2	GO:0044421	extracellular region part		9.022e-27	65	1132
3	GO:0044421	extracellular region part		0.0003303	10	1132		3	GO:0005578	proteinaceous extracellular matrix		1.47e-23	37	360
4	GO:0005833	hemoglobin complex		0.0003842	2	12		4	GO:0005615	extracellular space		7.167e-20	49	856
5	GO:0030141	secretory granule		0.0004019	5	257		5	GO:0044420	extracellular matrix part		8.882e-17	23	185
31 more annotations								92 more annotations
4: Human Phenotype								4: Human Phenotype
	ID	Name	Source	P-value	Term in Query	Term in Genome			ID	Name	Source	P-value	Term in Query	Term in Genome
1	HP:0001971	Hypersplenism		4.17e-07	3	6		1	HP:0002758	Osteoarthritis		1.505e-07	8	45
2	HP:0011907	Reduced alpha/beta synthesis ratio		4.17e-07	3	6		2	HP:0002979	Bowing of the legs		3.673e-06	10	115
3	HP:0005560	Imbalanced hemoglobin synthesis		7.286e-07	3	7		3	HP:0000887	Cupped ribs		7.498e-06	4	10
4	HP:0004840	Hypochromic microcytic anemia		1.164e-06	3	8		4	HP:0006487	Bowing of the long bones		1.041e-05	10	129
5	HP:0001930	Nonspherocytic hemolytic anemia		2.486e-06	3	10		5	HP:0002815	Abnormality of the knees		2.515e-05	11	174
125 more annotations								482 more annotations
5: Mouse Phenotype								5: Mouse Phenotype
	ID	Name	Source	P-value	Term in Query	Term in Genome			ID	Name	Source	P-value	Term in Query	Term in Genome
1	MP:0004161	cervical aortic arch		0.0001102	2	4		1	MP:0005390	skeleton phenotype		7.072e-11	52	1158
2	MP:0010464	abnormal aortic arch and aortic arch branch attachment		0.0002821	3	30		2	MP:0009250	abnormal appendicular skeleton morphology		8.709e-10	30	466
3	MP:0002133	abnormal respiratory system physiology		0.0004124	10	684		3	MP:0003723	abnormal long bone morphology		1.008e-09	26	356
4	MP:0004159	double aortic arch		0.0006524	2	9		4	MP:0001533	abnormal skeleton physiology		1.017e-09	30	469
5	MP:0001879	abnormal lymphatic vessel morphology		0.0007171	3	41		5	MP:0011504	abnormal limb long bone morphology		1.409e-09	20	212
321 more annotations								465 more annotations
6: Domain								6: Domain
	ID	Name	Source	P-value	Term in Query	Term in Genome			ID	Name	Source	P-value	Term in Query	Term in Genome
1	PF00042	Globin	Pfam	0.0003541	2	12		1	IPR014745	MHC_II_a/b_N	InterPro	6.384e-11	7	13
2	IPR000971	Globin_subset	InterPro	0.0003541	2	12		2	G3DSA:3.10.320.10	MHC_II_alpha_N	Gene3D	6.384e-11	7	13
3	PS01033	GLOBIN	PROSITE	0.0003541	2	12		3	IPR008160	Collagen	InterPro	7.514e-09	11	85
4	G3DSA:1.10.490.10	Globin_related	Gene3D	0.0004179	2	13		4	PF01391	Collagen	Pfam	7.514e-09	11	85
5	IPR012292	Globin	InterPro	0.0004179	2	13		5	PF07654	C1-set	Pfam	1.306e-08	9	52
146 more annotations								346 more annotations
7: Pathway								7: Pathway
	ID	Name	Source	P-value	Term in Query	Term in Genome			ID	Name	Source	P-value	Term in Query	Term in Genome
1	BIOCARTA_AHSP_PATHWAY	Hemoglobin's Chaperone	MSigDB: C2.cp - BioCarta	4.406e-06	3	13		1	REACTOME_PHOSPHORYLATION_OF_CD3_AND_TCR_ZETA_CHAINS	Genes involved in Phosphorylation of CD3 and TCR zeta chains	MSigDB: C2.cp - Reactome	1.186e-12	10	26
2	WP1533	Vitamin B12 Metabolism	WikiPathways	8.767e-06	4	52		2	REACTOME_TRANSLOCATION_OF_ZAP70_TO_IMMUNOLOGICAL_SYNAPSE	Genes involved in Translocation of ZAP-70 to Immunological synapse	MSigDB: C2.cp - Reactome	2.217e-11	9	24
3	WP15	Selenium Pathway	WikiPathways	1.558e-05	4	60		3	REACTOME_TCR_SIGNALING	Genes involved in TCR signaling	MSigDB: C2.cp - Reactome	1.403e-09	11	64
4	WP176	Folate Metabolism	WikiPathways	1.893e-05	4	63		4	REACTOME_GENERATION_OF_SECOND_MESSENGER_MOLECULES	Genes involved in Generation of second messenger molecules	MSigDB: C2.cp - Reactome	1.804e-09	9	37
5	PW:0000010	lipid metabolic	Pathway Ontology	3.949e-05	2	4		5	REACTOME_PD1_SIGNALING	Genes involved in PD-1 signaling	MSigDB: C2.cp - Reactome	5.035e-09	8	29
21 more annotations								93 more annotations
8: Pubmed								8: Pubmed
	ID	Name	Source	P-value	Term in Query	Term in Genome			ID	Name	Source	P-value	Term in Query	Term in Genome
1	1115799	Two new hemoglobins. Hemoglobin Alabama (beta39(C5)Gln leads to Lys) and hemoglobin Montgomery (alpha 48(CD 6) Leu leads to Arg).		3.666e-05	3	3		1	20628624	Evaluation of candidate stromal epithelial cross-talk genes identifies association between risk of serous ovarian cancer and TERT, a cancer susceptibility "hot-spot".		6.571e-15	22	172
2	19843387	Alpha globin gene numbers: an important modifier of HbE/beta thalassemia.		3.666e-05	3	3		2	17959659	Human immunodeficiency virus type 1 Vpu protein interacts with CD74 and modulates major histocompatibility complex class II presentation.		2.115e-08	8	16
3	21703224	T-quaternary structure of oxy human adult hemoglobin in the presence of two allosteric effectors, L35 and IHP.		3.666e-05	3	3		3	11827988	Adapters in lymphocyte signaling.		2.466e-08	9	26
4	22183073	Relationship between maternal hemoglobin concentration and neonatal birth weight.		3.666e-05	3	3		4	19453261	High-density association study of 383 candidate genes for volumetric BMD at the femoral neck and lumbar spine among older men.		3.226e-08	22	383
5	1512262	A third quaternary structure of human hemoglobin A at 1.7-A resolution.		3.666e-05	3	3		5	17652306	Keeping the (kinase) party going: SLP-76 and ITK dance to the beat.		3.226e-08	9	28
5363 more annotations								1469 more annotations
9: Interaction								9: Interaction
	ID	Name	Source	P-value	Term in Query	Term in Genome			ID	Name	Source	P-value	Term in Query	Term in Genome
1	int:HBB	HBB interactions		6.298e-08	4	16		1	int:DCN	DCN interactions		3.503e-09	8	30
2	int:ATP6AP1	ATP6AP1 interactions		9.442e-05	2	6		2	int:FN1	FN1 interactions		1.987e-08	11	88
3	int:HBA1	HBA1 interactions		0.0002255	2	9		3	int:SPARC	SPARC interactions		2.989e-07	6	22
4	int:HBA2	HBA2 interactions		0.0002815	2	10		4	int:CD74	CD74 interactions		4.41e-07	5	13
5	int:PRKDC	PRKDC interactions		0.0004723	4	144		5	int:COL2A1	COL2A1 interactions		1.763e-06	6	29
178 more annotations								237 more annotations
11: Transcription Factor Binding Site								11: Transcription Factor Binding Site
	ID	Name	Source	P-value	Term in Query	Term in Genome			ID	Name	Source	P-value	Term in Query	Term in Genome
1	V$ISRE_01	V$ISRE_01		0.0271	3	188		1	TATAAA_V$TATA_01	TATAAA_V$TATA_01		8.728e-07	36	1075
2	V$DR1_Q3	V$DR1_Q3		0.03055	3	197		2	TGGAAA_V$NFAT_Q4_01	TGGAAA_V$NFAT_Q4_01		5.006e-05	40	1497
3	V$ICSBP_Q6	V$ICSBP_Q6		0.03298	3	203		3	V$NF1_Q6_01	V$NF1_Q6_01		0.0003075	11	218
4	V$STAT_Q6	V$STAT_Q6		0.03381	3	205		4	GCCNNNWTAAR_UNKNOWN	GCCNNNWTAAR_UNKNOWN		0.0003329	8	120
5	GATTGGY_V$NFY_Q6_01	GATTGGY_V$NFY_Q6_01		0.03384	7	907		5	V$GATA1_03	V$GATA1_03		0.0006985	10	203
3 more annotations								68 more annotations
12: Gene Family								12: Gene Family
	ID	Name	Source	P-value	Term in Query	Term in Genome			ID	Name	Source	P-value	Term in Query	Term in Genome
1	DEFA	Defensin alpha family	genenames.org	0.01297	1	11		1	HLA	Histocompatibility complex genes	genenames.org	5.837e-09	7	43
2	OSBP	Oxysterol binding proteins	genenames.org	0.01414	1	12		2	KIF	Kinesins	genenames.org	0.02421	2	39
3	AQP	Aquaporins	genenames.org	0.02114	1	18		3	RTP	Receptor transporter proteins	genenames.org	0.02466	1	4
4	TBX	T-box gene family	genenames.org	0.02114	1	18		4	SFRP	Secreted frizzled-related proteins	genenames.org	0.03073	1	5
5	GJ	Gap junction proteins (connexins)	genenames.org	0.02231	1	19		5	SFXN	Sideroflexins	genenames.org	0.03073	1	5
3 more annotations								1 more annotation
13: Coexpression								13: Coexpression
	ID	Name	Source	P-value	Term in Query	Term in Genome			ID	Name	Source	P-value	Term in Query	Term in Genome
1	MENSE_HYPOXIA_UP	Hypoxia response genes in both astrocytes and HeLa cell line.	MSigDB: C2.cgp	3.065e-06	5	98		1	SCHUETZ_BREAST_CANCER_DUCTAL_INVASIVE_UP	Genes up-regulated in invasive ductal carcinoma (IDC) relative to ductal carcinoma in situ (DCIS, non-invasive).	MSigDB: C2.cgp	2.134e-49	56	346
2	GARGALOVIC_RESPONSE_TO_OXIDIZED_PHOSPHOLIPIDS_GREY_DN	Genes from the grey module which are down-regulated in HAEC cells (primary aortic endothelium) after exposure to the oxidized 1-palmitoyl-2-arachidonyl-sn-3-glycerophosphorylcholine (oxPAPC).	MSigDB: C2.cgp	2.423e-05	4	73		2	17952122-GeneList	Human Breast_Vecchi08_792genes	GeneSigDB	4.925e-38	56	551
3	BENPORATH_ES_WITH_H3K27ME3	Set 'H3K27 bound': genes posessing the trimethylated H3K27 (H3K27me3) mark in their promoters in human embryonic stem cells, as identified by ChIP on chip.	MSigDB: C2.cgp	3.668e-05	11	1116		3	TURASHVILI_BREAST_LOBULAR_CARCINOMA_VS_DUCTAL_NORMAL_UP	Genes up-regulated in lobular carcinoma vs normal ductal breast cells.	MSigDB: C2.cgp	2.941e-32	25	67
4	KONDO_PROSTATE_CANCER_WITH_H3K27ME3	Top 200 genes with high histone H3 trimethylation mark at K27 (H3K27me3) in PC3 cells (prostate cancer), by ChIP-chip assay on an 88K microarray (all promoters).	MSigDB: C2.cgp	8.727e-05	5	196		4	17389037-Tab5	Human Breast_Turashvili07_201genes	GeneSigDB	1.362e-29	31	163
5	ELVIDGE_HIF1A_AND_HIF2A_TARGETS_DN	Genes down-regulated in MCF7 cells (breast cancer) after knockdown of both HIF1A and HIF2A [Gene ID=3091, 2034] by RNAi.	MSigDB: C2.cgp	9.009e-05	4	102		5	17123152-Table3a	Human Breast_Feng07_58genesDownRegulated	GeneSigDB	1.562e-29	22	54
303 more annotations								1373 more annotations
14: Coexpression Atlas								14: Coexpression Atlas
	ID	Name	Source	P-value	Term in Query	Term in Genome			ID	Name	Source	P-value	Term in Query	Term in Genome
1	geo_heart_100_K5	geo_heart_100_K5	PCBC	1.003e-08	3	3		1	kidney_adult_RenalCapsule_1000	kidney_adult_RenalCapsule_1000	Gudmap Mouse MOE430.2	2.078e-31	58	780
2	kidney_adult_RenCorpuscGlomer_k3_500	kidney_adult_RenCorpuscGlomer_k3_500	Gudmap Mouse MOE430.2	2.329e-08	7	141		2	GSM777046_500	Stromal Cells, Fi.Sk, gp38+ CD140a+, Skin, avg-4	Immgen.org, GSE15907	3.578e-30	45	438
3	geo_heart_500_K5	geo_heart_500_K5	PCBC	5.574e-07	3	8		3	kidney_adult_RenalCapsule_500	kidney_adult_RenalCapsule_500	Gudmap Mouse MOE430.2	5.066e-27	41	410
4	dev gonad_e12.5_M_DevVasTestis_Flk_k3_100	dev gonad_e12.5_M_DevVasTestis_Flk_k3_100	Gudmap Mouse ST 1.0	5.574e-07	3	8		4	GSM777055_500	Stromal Cells, FRC.SLN, gp38+ CD31- CD140a+, Lymph Node, avg-4	Immgen.org, GSE15907	2.762e-26	42	455
5	kidney_P0_CapMes_Crym_k4_100	kidney_P0_CapMes_Crym_k4_100	Gudmap Mouse MOE430.2	8.348e-07	3	9		5	GSM777043_500	Stromal Cells, Fi.MTS15+.Th, CD45- PDGFRa+ MTS15+, Thymus, avg-3	Immgen.org, GSE15907	1.249e-25	41	445
543 more annotations								1278 more annotations
15: Computational								15: Computational
	ID	Name	Source	P-value	Term in Query	Term in Genome			ID	Name	Source	P-value	Term in Query	Term in Genome
1	module_416	Genes in module_416	MSigDb: C4 - CM: Cancer Modules	0.002888	2	23		1	module_47	Genes in module_47	MSigDb: C4 - CM: Cancer Modules	1.347e-21	32	216
2	module_5	Genes in module_5	MSigDb: C4 - CM: Cancer Modules	0.003155	6	423		2	module_1	Genes in module_1	MSigDb: C4 - CM: Cancer Modules	6.951e-15	32	361
3	module_38	Genes in module_38	MSigDb: C4 - CM: Cancer Modules	0.004522	6	455		3	module_84	Genes in module_84	MSigDb: C4 - CM: Cancer Modules	1.507e-14	38	531
4	module_220	Genes in module_220	MSigDb: C4 - CM: Cancer Modules	0.005331	5	328		4	module_208	Genes in module_208	MSigDb: C4 - CM: Cancer Modules	1.58e-10	16	120
5	module_55	Genes in module_55	MSigDb: C4 - CM: Cancer Modules	0.005878	8	811		5	module_107	Genes in module_107	MSigDb: C4 - CM: Cancer Modules	4.43e-10	13	77
25 more annotations								86 more annotations
16: MicroRNA								16: MicroRNA
	ID	Name	Source	P-value	Term in Query	Term in Genome			ID	Name	Source	P-value	Term in Query	Term in Genome
1	hsa-miR-520g:miRTarbase	hsa-miR-520g:miRTarbase	miRTarbase	0.002419	1	1		1	hsa-miR-1308:mirSVR_highEffct	hsa-miR-1308:mirSVR_nonconserved_highEffect-0.5	MicroRNA.org	1.024e-05	20	570
2	hsa-miR-361-5p:miRTarbase	hsa-miR-361-5p:miRTarbase	miRTarbase	0.002419	1	1		2	hsa-miR-550*:mirSVR_lowEffct	hsa-miR-550*:mirSVR_nonconserved_lowEffect-0.1-0.5	MicroRNA.org	1.577e-05	32	1244
3	hsa-miR-520g:miRecords_TarBase	hsa-miR-520g:miRecords_TarBase	miRecords_TarBase	0.002419	1	1		3	hsa-miR-29c:miRecords_TarBase	hsa-miR-29c:miRecords_TarBase	miRecords_TarBase	2.098e-05	4	15
4	hsa-miR-147:miRecords_TarBase	hsa-miR-147:miRecords_TarBase	miRecords_TarBase	0.002419	1	1		4	hsa-miR-29c:miRTarbase	hsa-miR-29c:miRTarbase	miRTarbase	0.0001055	4	22
5	hsa-miR-504:miRecords_TarBase	hsa-miR-504:miRecords_TarBase	miRecords_TarBase	0.002419	1	1		5	hsa-miR-541*:mirSVR_highEffct	hsa-miR-541*:mirSVR_nonconserved_highEffect-0.5	MicroRNA.org	0.0001189	33	1445
84 more annotations								307 more annotations
17: Drug								17: Drug
	ID	Name	Source	P-value	Term in Query	Term in Genome			ID	Name	Source	P-value	Term in Query	Term in Genome
1	CID000446603	Cno	Stitch	6.132e-08	3	4		1	CID000002299	ZINC11616933	Stitch	1.205e-16	23	179
2	CID000089196	4-(2-carboxyvinyl)benzoic Acid	Stitch	6.132e-08	3	4		2	CID000040632	pirfenidone	Stitch	2.166e-13	18	138
3	CID000011138	trimesic acid	Stitch	5.337e-07	3	7		3	CID000000772	low molecular weight heparin	Stitch	2.54e-13	36	663
4	CID003010509	SV-4814	Stitch	5.337e-07	3	7		4	D000537	Aluminum Oxide	CTD	3.009e-13	13	57
5	CID000195347	l35	Stitch	8.524e-07	3	8		5	CID000003961	losartan	Stitch	5.962e-13	27	378
1471 more annotations								3077 more annotations
18: Disease								18: Disease
	ID	Name	Source	P-value	Term in Query	Term in Genome			ID	Name	Source	P-value	Term in Query	Term in Genome
1	cv:C0700299	Heinz body anemias	Clinical Variations	3.434e-08	3	3		1	ctd:C535531	Intervertebral disc disease	CTD	2.722e-06	4	7
2	cv:C0085576	Microcytic anemia	Clinical Variations	1.371e-07	3	4		2	603932	INTERVERTEBRAL DISC DISEASE; IDD	OMIM	2.722e-06	4	7
3	604131	THALASSEMIAS	OMIM	1.371e-07	3	4		3	ctd:D009914	Oral Submucous Fibrosis	CTD	3.488e-06	5	15
4	ctd:D013789	Thalassemia	CTD	1.371e-07	3	4		4	ctd:D001249	Asthma	CTD	1.446e-05	7	48
5	cv:CN077822	HYDROPS FETALIS, ALPHA-THALASSEMIA-RELATED	Clinical Variations	1.114e-05	2	2		5	ctd:D019694	Hepatitis B, Chronic	CTD	1.924e-05	3	4
88 more annotations

## Sheet: Supplementary Table 4.1B
Supplementary Table 4.1B
METS up					METS down
	Entrez Gene ID	Gene Symbol	Gene Name			Entrez Gene ID	Gene Symbol	Gene Name
1	7422	VEGFA	vascular endothelial growth factor A		1	64094	SMOC2	SPARC related modular calcium binding 2
2	6440	SFTPC	surfactant protein C		2	2200	FBN1	fibrillin 1
3	8000	PSCA	prostate stem cell antigen		3	2205	FCER1A	Fc fragment of IgE, high affinity I, receptor for; alpha polypeptide
4	133	ADM	adrenomedullin		4	1634	DCN	decorin
5	672	BRCA1	breast cancer 1, early onset		5	55824	PAG1	phosphoprotein associated with glycosphingolipid microdomains 1
6	54760	PCSK4	proprotein convertase subtilisin/kexin type 4		6	9	NAT1	N-acetyltransferase 1 (arylamine N-acetyltransferase)
7	3006	HIST1H1C	histone cluster 1, H1c		7	3833	KIFC1	kinesin family member C1
8	23178	PASK	PAS domain containing serine/threonine kinase		8	7043	TGFB3	transforming growth factor, beta 3
9	92086	GGTLC1	gamma-glutamyltransferase light chain 1		9	7040	TGFB1	transforming growth factor, beta 1
10	219287	AMER2	APC membrane recruitment protein 2		10	2737	GLI3	GLI family zinc finger 3
11	9071	CLDN10	claudin 10		11	567	B2M	beta-2-microglobulin
12	116448	OLIG1	oligodendrocyte transcription factor 1		12	26289	AK5	adenylate kinase 5
13	23762	OSBP2	oxysterol binding protein 2		13	2191	FAP	fibroblast activation protein, alpha
14	25914	RTTN	rotatin		14	83694	RPS6KL1	ribosomal protein S6 kinase-like 1
15	285955	SPDYE1	speedy/RINGO cell cycle regulator family member E1		15	143689	PIWIL4	piwi-like RNA-mediated gene silencing 4
16	6291	SAA4	serum amyloid A4, constitutive		16	155465	AGR3	anterior gradient 3 homolog (Xenopus laevis)
17	5596	MAPK4	mitogen-activated protein kinase 4		17	55016	March1	membrane-associated ring finger (C3HC4) 1, E3 ubiquitin protein ligase
18	83543	AIF1L	allograft inflammatory factor 1-like		18	1602	DACH1	dachshund homolog 1 (Drosophila)
19	149499	LRRC71	leucine rich repeat containing 71		19	22795	NID2	nidogen 2 (osteonidogen)
20	2702	GJA5	gap junction protein, alpha 5, 40kDa		20	2706	GJB2	gap junction protein, beta 2, 26kDa
21	145282	MIPOL1	mirror-image polydactyly 1		21	8309	ACOX2	acyl-CoA oxidase 2, branched chain
22	8788	DLK1	delta-like 1 homolog (Drosophila)		22	64108	RTP4	receptor (chemosensory) transporter protein 4
23	51129	ANGPTL4	angiopoietin-like 4		23	352909	DNAAF3	dynein, axonemal, assembly factor 3
24	152573	SHISA3	shisa homolog 3 (Xenopus laevis)		24	5996	RGS1	regulator of G-protein signaling 1
25	3219	HOXB9	homeobox B9		25	79671	NLRX1	NLR family member X1
26	29923	HILPDA	hypoxia inducible lipid droplet-associated		26	285971	ZNF775	zinc finger protein 775
27	201456	FBXO15	F-box protein 15		27	8190	MIA	melanoma inhibitory activity
28	3040	HBA2	hemoglobin, alpha 2		28	29117	BRD7	bromodomain containing 7
29	57348	TTYH1	tweety homolog 1 (Drosophila)		29	8743	TNFSF10	tumor necrosis factor (ligand) superfamily, member 10
30	3043	HBB	hemoglobin, beta		30	91351	DDX60L	DEAD (Asp-Glu-Ala-Asp) box polypeptide 60-like
31	11341	SCRG1	stimulator of chondrogenesis 1		31	8076	MFAP5	microfibrillar associated protein 5
32	1668	DEFA3	defensin, alpha 3, neutrophil-specific		32	57758	SCUBE2	signal peptide, CUB domain, EGF-like 2
33	2297	FOXD1	forkhead box D1		33	51127	TRIM17	tripartite motif containing 17
34	6899	TBX1	T-box 1		34	140890	SREK1	splicing regulatory glutamine/lysine-rich protein 1
35	55753	OGDHL	oxoglutarate dehydrogenase-like		35	145258	GSC	goosecoid homeobox
36	114801	TMEM200A	transmembrane protein 200A		36	8082	SSPN	sarcospan
37	284124	FLJ36000	uncharacterized FLJ36000		37	3204	HOXA7	homeobox A7
38	85027	SMIM3	small integral membrane protein 3		38	163154	PRR22	proline rich 22
39	10777	ARPP21	cAMP-regulated phosphoprotein, 21kDa		39	25817	FAM19A5	family with sequence similarity 19 (chemokine (C-C motif)-like), member A5
40	2289	FKBP5	FK506 binding protein 5		40	84063	KIRREL2	kin of IRRE like 2 (Drosophila)
41	22870	PPP6R1	protein phosphatase 6, regulatory subunit 1		41	7124	TNF	tumor necrosis factor
42	3039	HBA1	hemoglobin, alpha 1		42	319089	TTC6	tetratricopeptide repeat domain 6
43	55765	C1orf106	chromosome 1 open reading frame 106		43	51097	SCCPDH	saccharopine dehydrogenase (putative)
44	3240	HP	haptoglobin		44	4435	CITED1	Cbp/p300-interacting transactivator, with Glu/Asp-rich carboxy-terminal domain, 1
45	6493	SIM2	single-minded homolog 2 (Drosophila)		45	22853	LMTK2	lemur tyrosine kinase 2
46	361	AQP4	aquaporin 4		46	202018	TAPT1	transmembrane anterior posterior transformation 1
47	27148	STK36	serine/threonine kinase 36		47	118980	SFXN2	sideroflexin 2
					48	158798	AKAP14	A kinase (PRKA) anchor protein 14
					49	4969	OGN	osteoglycin
					50	165679	SPTSSB	serine palmitoyltransferase, small subunit B
					51	115677	NOSTRIN	nitric oxide synthase trafficker
					52	605	BCL7A	B-cell CLL/lymphoma 7A
					53	7535	ZAP70	zeta-chain (TCR) associated protein kinase 70kDa
					54	26157	GIMAP2	GTPase, IMAP family member 2
					55	55959	SULF2	sulfatase 2
					56	146691	TOM1L2	target of myb1-like 2 (chicken)
					57	2619	GAS1	growth arrest-specific 1
					58	6932	TCF7	transcription factor 7 (T-cell specific, HMG-box)
					59	6451	SH3BGRL	SH3 domain binding glutamic acid-rich protein like
					60	8404	SPARCL1	SPARC-like 1 (hevin)
					61	4992	OR1F1	olfactory receptor, family 1, subfamily F, member 1
					62	3685	ITGAV	integrin, alpha V
					63	285672	SREK1IP1	SREK1-interacting protein 1
					64	79776	ZFHX4	zinc finger homeobox 4
					65	7494	XBP1	X-box binding protein 1
					66	199746	U2AF1L4	U2 small nuclear RNA auxiliary factor 1-like 4
					67	6955	TRA	T cell receptor alpha locus
					68	8038	ADAM12	ADAM metallopeptidase domain 12
					69	2566	GABRG2	gamma-aminobutyric acid (GABA) A receptor, gamma 2
					70	1269	CNR2	cannabinoid receptor 2 (macrophage)
					71	6423	SFRP2	secreted frizzled-related protein 2
					72	57711	ZNF529	zinc finger protein 529
					73	1264	CNN1	calponin 1, basic, smooth muscle
					74	1278	COL1A2	collagen, type I, alpha 2
					75	149111	CNIH3	cornichon homolog 3 (Drosophila)
					76	80206	FHOD3	formin homology 2 domain containing 3
					77	10346	TRIM22	tripartite motif containing 22
					78	6038	RNASE4	ribonuclease, RNase A family, 4
					79	30061	SLC40A1	solute carrier family 40 (iron-regulated transporter), member 1
					80	3624	INHBA	inhibin, beta A
					81	5069	PAPPA	pregnancy-associated plasma protein A, pappalysin 1
					82	23509	POFUT1	protein O-fucosyltransferase 1
					83	92305	TMEM129	transmembrane protein 129
					84	151887	CCDC80	coiled-coil domain containing 80
					85	716	C1S	complement component 1, s subcomponent
					86	2162	F13A1	coagulation factor XIII, A1 polypeptide
					87	8839	WISP2	WNT1 inducible signaling pathway protein 2
					88	3123	HLA-DRB1	major histocompatibility complex, class II, DR beta 1
					89	3122	HLA-DRA	major histocompatibility complex, class II, DR alpha
					90	3127	HLA-DRB5	major histocompatibility complex, class II, DR beta 5
					91	54829	ASPN	asporin
					92	3125	HLA-DRB3	major histocompatibility complex, class II, DR beta 3
					93	3115	HLA-DPB1	major histocompatibility complex, class II, DP beta 1
					94	3113	HLA-DPA1	major histocompatibility complex, class II, DP alpha 1
					95	3119	HLA-DQB1	major histocompatibility complex, class II, DQ beta 1
					96	8857	FCGBP	Fc fragment of IgG binding protein
					97	84698	CAPS2	calcyphosine 2
					98	2633	GBP1	guanylate binding protein 1, interferon-inducible
					99	54843	SYTL2	synaptotagmin-like 2
					100	2635	GBP3	guanylate binding protein 3
					101	148979	GLIS1	GLIS family zinc finger 1
					102	83942	TSSK1B	testis-specific serine kinase 1B
					103	150275	CCDC117	coiled-coil domain containing 117
					104	80110	ZNF614	zinc finger protein 614
					105	1363	CPE	carboxypeptidase E
					106	1360	CPB1	carboxypeptidase B1 (tissue)
					107	3001	GZMA	granzyme A (granzyme 1, cytotoxic T-lymphocyte-associated serine esterase 3)
					108	4148	MATN3	matrilin 3
					109	196410	METTL7B	methyltransferase like 7B
					110	79365	BHLHE41	basic helix-loop-helix family, member e41
					111	115908	CTHRC1	collagen triple helix repeat containing 1
					112	90580	C19orf52	chromosome 19 open reading frame 52
					113	55601	DDX60	DEAD (Asp-Glu-Ala-Asp) box polypeptide 60
					114	810	CALML3	calmodulin-like 3
					115	2947	GSTM3	glutathione S-transferase mu 3 (brain)
					116	91074	ANKRD30A	ankyrin repeat domain 30A
					117	58531	PRM3	protamine 3
					118	140564	APOBEC3D	apolipoprotein B mRNA editing enzyme, catalytic polypeptide-like 3D
					119	255119	C4orf22	chromosome 4 open reading frame 22
					120	10742	RAI2	retinoic acid induced 2
					121	783	CACNB2	calcium channel, voltage-dependent, beta 2 subunit
					122	4671	NAIP	NLR family, apoptosis inhibitory protein
					123	83932	SPRTN	SprT-like N-terminal domain
					124	4060	LUM	lumican
					125	1307	COL16A1	collagen, type XVI, alpha 1
					126	1306	COL15A1	collagen, type XV, alpha 1
					127	1305	COL13A1	collagen, type XIII, alpha 1
					128	1311	COMP	cartilage oligomeric matrix protein
					129	3053	SERPIND1	serpin peptidase inhibitor, clade D (heparin cofactor), member 1
					130	11177	BAZ1A	bromodomain adjacent to zinc finger domain, 1A
					131	202299	C5orf27	chromosome 5 open reading frame 27
					132	10098	TSPAN5	tetraspanin 5
					133	4015	LOX	lysyl oxidase
					134	890	CCNA2	cyclin A2
					135	1303	COL12A1	collagen, type XII, alpha 1
					136	6387	CXCL12	chemokine (C-X-C motif) ligand 12
					137	10631	POSTN	periostin, osteoblast specific factor
					138	1301	COL11A1	collagen, type XI, alpha 1
					139	5157	PDGFRL	platelet-derived growth factor receptor-like
					140	1300	COL10A1	collagen, type X, alpha 1
					141	1290	COL5A2	collagen, type V, alpha 2
					142	1291	COL6A1	collagen, type VI, alpha 1
					143	5176	SERPINF1	serpin peptidase inhibitor, clade F, member 1
					144	26051	PPP1R16B	protein phosphatase 1, regulatory subunit 16B
					145	4016	LOXL1	lysyl oxidase-like 1
					146	3479	IGF1	insulin-like growth factor 1 (somatomedin C)
					147	9547	CXCL14	chemokine (C-X-C motif) ligand 14
					148	4209	MEF2D	myocyte enhancer factor 2D
					149	1293	COL6A3	collagen, type VI, alpha 3
					150	5654	HTRA1	HtrA serine peptidase 1
					151	10645	CAMKK2	calcium/calmodulin-dependent protein kinase kinase 2, beta
					152	23158	TBC1D9	TBC1 domain family, member 9 (with GRAM domain)
					153	57508	INTS2	integrator complex subunit 2
					154	3491	CYR61	cysteine-rich, angiogenic inducer, 61
					155	10077	TSPAN32	tetraspanin 32
					156	57125	PLXDC1	plexin domain containing 1
					157	84343	HPS3	Hermansky-Pudlak syndrome 3
					158	51313	FAM198B	family with sequence similarity 198, member B
					159	26585	GREM1	gremlin 1, DAN family BMP antagonist
					160	6355	CCL8	chemokine (C-C motif) ligand 8
					161	84807	NFKBID	nuclear factor of kappa light polypeptide gene enhancer in B-cells inhibitor, delta
					162	8483	CILP	cartilage intermediate layer protein, nucleotide pyrophosphohydrolase
					163	64318	NOC3L	nucleolar complex associated 3 homolog (S. cerevisiae)
					164	3512	IGJ	immunoglobulin J polypeptide, linker protein for immunoglobulin
					165	134510	UBLCP1	ubiquitin-like domain containing CTD phosphatase 1
					166	2034	EPAS1	endothelial PAS domain protein 1
					167	6678	SPARC	secreted protein, acidic, cysteine-rich (osteonectin)
					168	115795	FANCD2OS	FANCD2 opposite strand
					169	1490	CTGF	connective tissue growth factor
					170	10561	IFI44	interferon-induced protein 44
					171	10161	LPAR6	lysophosphatidic acid receptor 6
					172	63977	PRDM15	PR domain containing 15
					173	25878	MXRA5	matrix-remodelling associated 5
					174	51352	WT1-AS	WT1 antisense RNA
					175	4283	CXCL9	chemokine (C-X-C motif) ligand 9
					176	55107	ANO1	anoctamin 1, calcium activated chloride channel
					177	5373	PMM2	phosphomannomutase 2
					178	219285	SAMD9L	sterile alpha motif domain containing 9-like
					179	1482	NKX2-5	NK2 homeobox 5
					180	7748	ZNF195	zinc finger protein 195
					181	51339	DACT1	dishevelled-binding antagonist of beta-catenin 1
					182	4277	MICB	MHC class I polypeptide-related sequence B
					183	3434	IFIT1	interferon-induced protein with tetratricopeptide repeats 1
					184	51377	UCHL5	ubiquitin carboxyl-terminal hydrolase L5
					185	133383	SETD9	SET domain containing 9
					186	3429	IFI27	interferon, alpha-inducible protein 27
					187	5327	PLAT	plasminogen activator, tissue
					188	119587	CPXM2	carboxypeptidase X (M14 family), member 2
					189	2012	EMP1	epithelial membrane protein 1
					190	2353	FOS	FBJ murine osteosarcoma viral oncogene homolog
					191	5878	RAB5C	RAB5C, member RAS oncogene family
					192	5328	PLAU	plasminogen activator, urokinase
					193	79953	SYNDIG1	synapse differentiation inducing 1
					194	23213	SULF1	sulfatase 1
					195	11096	ADAMTS5	ADAM metallopeptidase with thrombospondin type 1 motif, 5
					196	1513	CTSK	cathepsin K
					197	115207	KCTD12	potassium channel tetramerisation domain containing 12
					198	4332	MNDA	myeloid cell nuclear differentiation antigen
					199	23262	PPIP5K2	diphosphoinositol pentakisphosphate kinase 2
					200	84981	MIR22HG	MIR22 host gene (non-protein coding)
					201	1009	CDH11	cadherin 11, type 2, OB-cadherin (osteoblast)
					202	2922	GRP	gastrin-releasing peptide
					203	4322	MMP13	matrix metallopeptidase 13 (collagenase 3)
					204	4320	MMP11	matrix metallopeptidase 11 (stromelysin 3)
					205	54587	MXRA8	matrix-remodelling associated 8
					206	10512	SEMA3C	sema domain, immunoglobulin domain (Ig), short basic domain, secreted
					207	79923	NANOG	Nanog homeobox
					208	1959	EGR2	early growth response 2
					209	79925	SPEF2	sperm flagellar 2
					210	221491	C6orf1	chromosome 6 open reading frame 1
					211	84419	C15orf48	chromosome 15 open reading frame 48
					212	5788	PTPRC	protein tyrosine phosphatase, receptor type, C
					213	199974	CYP4Z1	cytochrome P450, family 4, subfamily Z, polypeptide 1
					214	1960	EGR3	early growth response 3
					215	79875	THSD4	thrombospondin, type I, domain containing 4
					216	84955	NUDCD1	NudC domain containing 1
					217	1462	VCAN	versican
					218	51450	PRRX2	paired related homeobox 2
					219	7177	TPSAB1	tryptase alpha/beta 1
					220	4316	MMP7	matrix metallopeptidase 7 (matrilysin, uterine)
					221	387316	VN1R10P	vomeronasal 1 receptor 10 pseudogene
					222	11031	RAB31	RAB31, member RAS oncogene family
					223	969	CD69	CD69 molecule
					224	6752	SSTR2	somatostatin receptor 2
					225	4318	MMP9	matrix metallopeptidase 9
					226	126204	NLRP13	NLR family, pyrin domain containing 13
					227	4314	MMP3	matrix metallopeptidase 3 (stromelysin 1, progelatinase)
					228	972	CD74	CD74 molecule, major histocompatibility complex, class II invariant chain
					229	55083	KIF26B	kinesin family member 26B
					230	79901	CYBRD1	cytochrome b reductase 1
					231	22853	LMTK2	lemur tyrosine kinase 2
					232	149111	CNIH3	cornichon homolog 3 (Drosophila)
					233	10631	POSTN	periostin, osteoblast specific factor
					234	23509	POFUT1	protein O-fucosyltransferase 1
					235	140564	APOBEC3D	apolipoprotein B mRNA editing enzyme, catalytic polypeptide-like 3D
					236	1513	CTSK	cathepsin K
					237	79923	NANOG	Nanog homeobox

## Sheet: Supplementary Table 4.2A
	Supplementary Table 4.2A
			lymph node	brain	liver	skin	lung
	fold changes up
	ALOXE3	Arachidonate Lipoxygenase 3	3.14	3.661	8.186	6.075
	B3GNT1	b-1,3-N-Acetylglucosaminyltransferase 1	4.054	4.787		6.492
	APH1B	Aph-1 Homolog B, Gamma Secretase Subunit		4.542	8.014		4.648
	NDUFB3P2	NADH:Ubiquinone Oxidoreductase Subunit B3 Pseudogene 2		4.646	7.258		3.032
	FGD4	FYVE, RhoGEF And PH Domain Containing 4		3.678	10.566	9.065
	FAM12A	Family With Sequence Similarity 12, Member A		6.808	7.732	9.969
	B3GALNT1	b-1,3-N-Acetylgalactosaminyltransferase 1	3.838	4.119			3.066
	fold changes down
	ATP6V1G1	ATPase H+ Transporting V1 Subunit G1	-2.828	-4.293	-8.754		-3.202
	ARHGAP30	Rho GTPase Activating Protein 30	-3.121	-3.514	-12.168

## Sheet: Supplementary Table 4.2B
Supplementary Table 4.2B
lymph node				lung				liver				skin				brain
gene	p-value	fold-change		gene	p-value	fold-change		gene	p-value	fold-change		gene	p-value	fold-change		gene	p-value	fold-change
SLC19A2	0.00432891	-4.92355		DMBT1	4.89171e-06	-11.7998		HP	8.43321e-05	-52.4149		NPY1R	0.00505685	-29.9409		CAPS	4.97829e-05	-9.14601	up
ESR1	0.0462174	-4.73312		SFTPD	1.36263e-06	-9.4737		DEFA1	1.80849e-06	-30.0647		CP	7.66451e-05	-19.5442		ATP1A2	0.00243021	-5.93692	in
SYCP2	0.0172436	-4.23738		DEFA1	0.000280844	-6.79277		COLEC11	3.02108e-14	-27.103		SFRP1	0.0391196	-16.4382		SCRG1	0.00196374	-5.43045	metastases
KCNJ3	0.0195491	-4.01587		SFTPB	1.77038e-07	-6.52952		SLITRK6	0.000929297	-26.5032		WIF1	0.000159612	-16.3551		BAALC	0.00204617	-5.21517
AGR3	0.168256	-3.9263		SFTPC	1.92056e-07	-6.46372		UGT2B4	3.8446e-06	-22.3454		SCRG1	0.000329666	-14.7766		MAL2	0.0268014	-5.00427
NPY1R	0.100048	-3.9108		CYP4B1	0.000524417	-5.54593		FGL1	5.2547e-06	-20.3164		GABRB1	2.58969e-05	-13.214		FABP7	0.0489249	-4.70212
GIMAP7	0.0142046	-3.59442		NAPSA	2.03634e-07	-4.98246		FABP1	2.0931e-05	-18.0746		CA2	5.57096e-05	-12.7823		APOLD1	0.000486034	-4.43015
CROP	0.0119731	-3.49049		AQP9	0.00118473	-4.72148		ARG1	0.000145209	-16.2904		PTGS2	0.000156964	-12.3408		NR2F1	0.0143014	-4.36781
ABCA5	0.0203021	-3.38869		RNF145	0.00160365	-4.71011		GPR151	3.89469e-07	-12.5978		RADIL	0.000151845	-12.0511		MGST1	0.00499453	-4.30531
CXCL13	0.0542507	-3.33067		NR2F1	0.0166336	-4.69173		MGC2780	0.0146498	-12.4901		SCGB2A1	0.00100394	-11.9716		CROCCL1	0.00063271	-4.29304
MED13L	0.0054046	-3.22791		LOC152573	0.00629404	-4.6891		PILRB	0.000609648	-12.1682		KCND2	1.57901e-08	-11.1124		UCHL1	0.00840072	-4.12051
CPT1B	0.00370132	-3.17635		RICH2	2.36547e-05	-4.62652		CEP290	0.000359864	-10.9222		PNPLA3	0.000507732	-10.9103		SLC12A2	0.0153607	-3.95016
MYBL1	0.00830484	-3.171		CEACAM6	0.150109	-4.41989		MALAT1	0.00218664	-10.8539		CGREF1	0.000118051	-9.69786		ESM1	0.0132414	-3.71106
PILRB	0.0209232	-3.12145		FCN3	0.000168913	-4.33219		LEAP2	1.76789e-06	-10.496		BDP1	0.000525811	-9.44576		TACSTD1	0.0300618	-3.68819
BIRC3	0.0278902	-3.07728		DLK1	0.0423355	-4.21163		ITIH4	9.87863e-07	-10.262		SCGB2A2	0.123461	-8.72435		KIAA1370	0.00994594	-3.67217
TFPI2	0.0682393	-3.05488		SCGB3A2	2.93473e-05	-4.19091		MAGEA6	0.00011471	-9.71292		FOXC1	0.0305026	-8.69304		USP1	0.0020868	-3.61577
LMNB1	0.0131521	-3.05016		ATAD4	0.060398	-4.17527		TFPI2	0.0103737	-9.5713		TRIM2	0.000763852	-8.66695		MLF1	0.00314444	-3.61121
CXCL9	0.0202203	-2.8771		SLPI	0.0342697	-4.16764		CYP2E1	3.24106e-07	-9.5168		DGKI	8.11766e-07	-8.5892		GALNT14	0.0179956	-3.58258
KCTD3	0.0271468	-2.83743		LRRK2	0.000892399	-4.14708		EHF	0.00612439	-9.48512		PLA2G4A	0.000132661	-8.1743		PLS1	0.000561191	-3.57749
CROCCL1	0.00773556	-2.82804		DEFA3	0.00426606	-4.05594		APOH	3.51511e-05	-9.11888		FZD9	0.000121465	-8.17009		CCDC91	0.00144097	-3.5663
CDH3	0.0574652	2.59405		IRX4	0.214406	2.78981		FAM26F	0.0031713	6.53437		CCL19	0.0111809	5.53459		CD52	0.00992802	3.93493	down
PDGFRL	0.0133349	2.63742		HSPC105	0.0102545	2.83684		IGHG4	0.00995549	6.65591		IGK@	0.0478026	5.57585		ZSCAN10	0.00483832	3.94434	in
COL6A1	0.00864137	2.63847		SCGB2A2	0.348812	2.85525		S100A4	0.000311484	6.68798		CXCL9	0.00740528	5.65405		MMP3	0.00457532	4.11918	metastases
ASAM	0.0265185	2.65401		BST2	0.0432732	2.95164		CTHRC1	0.00861748	6.86739		TNFRSF17	0.0233331	5.7822		FABP4	0.0571631	4.23436
MFAP2	0.00816598	2.66169		NLRP2	0.0399963	2.97456		CTGF	0.00439504	6.94696		TRA@	0.000672893	5.91833		MFAP5	0.000455022	4.54243
B3GNT3	0.0296117	2.68722		CST3	0.00604025	2.97849		LGALS1	0.000185909	7.16824		IGJ	0.0287095	5.97377		SCGB2A2	0.148509	4.57306
POSTN	0.146575	2.69136		FAM26F	0.0278416	2.97945		LSP1	0.000315714	7.25776		SFRP2	0.0190461	6.07458		TPSAB1	0.00150457	4.58576
SPON2	0.0380075	2.77634		LSP1	0.00844798	3.03183		GJB2	0.010676	7.70266		RAMP1	0.00865822	6.08432		S100A4	0.000132849	4.62658
CLIC3	0.018157	2.82697		MMP3	0.0316311	3.06635		LTB	0.00347311	7.73183		SLC40A1	0.0420397	6.14552		LSP1	0.000216539	4.64598
TMEM45A	0.0158905	2.83357		SERPINA5	0.0989032	3.12308		MFAP5	0.000323452	8.01414		VCAM1	0.000593547	6.17319		CALML3	0.00250781	4.78683
GAS1	0.00542085	2.9042		GSC	0.00472366	3.30897		SFRP2	0.00709939	8.18577		FAM26F	0.00339947	6.43251		CXCL14	0.0457582	4.82932
PDPN	0.0461588	2.93011		LGALS2	0.0214408	3.3434		MXRA5	0.000282958	8.33477		CALML3	0.00605028	6.49159		SERPINF1	7.24628e-06	5.0173
SFRP2	0.0356009	3.14037		THRSP	0.0298548	3.44323		RBM3	0.000200085	8.38665		KLF2	0.00133178	6.92178		CTSK	4.13e-05	5.30833
KRT5	0.00699198	3.67888		GFRA1	0.0594635	3.46695		SFRP4	0.00582468	8.9972		FBP1	0.014354	7.28704		LGALS2	0.000328839	5.94258
GJB2	0.0201386	3.72298		LRAP	0.060906	3.52336		CTSK	4.48672e-05	9.13555		IGHG4	0.00660519	7.46353		WISP2	0.000810971	6.17992
MMP3	0.00465598	3.83801		CRIP1	0.0156441	3.76856		POSTN	0.0190333	10.0091		HLA-DPB1	0.00236115	9.06487		RARRES2	4.9498e-05	6.73459
MUCL1	0.157748	4.00456		KLK6	0.100296	4.00555		HLA-DRB3	7.6735e-05	10.1835		C20orf103	0.00327285	9.21799		CCL19	0.000342543	6.77639
CALML3	0.00422895	4.05407		ISG15	0.0014052	4.24062		HLA-DPB1	0.0012796	10.5655		LTB	0.00122841	9.96919		LTB	0.000412238	6.80817
KLK6	0.0623259	4.06794		MFAP5	0.000827914	4.64834		HLA-DRB9	3.64787e-06	11.4425		FOXA1	0.0654475	12.5608		HOXA7	0.000434438	6.8998
ODZ2	0.0104729	4.43483		CXCL14	0.00963009	9.43423		CXCL14	0.00405821	22.8994		CXCL14	0.0162479	12.9892		MMP1	0.00514213	6.91185
