# Supplementary material for: A core program of gene expression characterizes cancer metastases
Source: Oncotarget. 2017 Nov 2;8(60):102161–75. doi: 10.18632/oncotarget.22240 (PMC5731943; doi:10.18632/oncotarget.22240)
Supplement: Supplementary file 6 [file oncotarget-08-102161-s006.xlsx]

## Sheet: Supplementary Table 5A
	Supplementary Table 5A
	Mean	STD	Common	Genbank
	3.03211	0.700877	LDLR	NM_000527
	6.97871	2.59289	HSD17B2	NM_002153
	2.12951	0.909186	ADORA2B	NM_000676
	3.50348	1.49794	HHIP	AW444502
	4.88117	2.10703	S100P	NM_005980
	2.22783	0.984377	CLDN1	AF101051
	2.78601	1.25658	PHLDA2	AF001294
	3.15073	1.43104	PTK6	NM_005975
	2.12701	0.968869	TIMP1	NM_003254
	3.81645	1.76026	SERPINE1	AL574210
	2.58951	1.24319	ST14	U20428
	2.10005	1.01001	TMPRSS2	NM_005656
	4.42899	2.1306	TMPRSS2	AF270487
	2.76274	1.39084	XDH	BG260086
	6.01951	3.07984	CBLC	NM_012116
	2.15995	1.14318	BAIAP2L1	AA628400
	2.12455	1.14549	SLCO4A1	NM_016354
	8.90184	4.93862	AADAC	NM_001086
	2.34539	1.32618	EBP	AV702405
	2.02072	1.14424	TRIB3	NM_021158
	4.13236	2.3689	PPP1R39	AI807681
	2.40665	1.39762	EIF2S2	AL031668
	2.70322	1.60035	FUT3	AW080549
	4.8212	2.86419	F5	AA910306
	2.03979	1.22452	ASL	NM_000048
	6.6773	4.03852	SERPINE1	NM_000602
	2.48271	1.50724	HFE2	AA948096
	3.9688	2.50415	POF1B	NM_024921
	2.39322	1.5224	KLF5	AB030824
	2.54745	1.68683	FOXA3	R99562
	2.34255	1.55218	QPRT	NM_014298
	3.06852	2.0352	TM4SF5	NM_003963
	5.08324	3.38267	IL8	NM_000584
	2.24491	1.50777	SCML1	NM_006746
	10.8705	7.33077	FMO3	NM_006894
	8.21831	5.5505	FMO3	M83772
	2.42853	1.64899	FUT6	U27332
	8.04253	5.48337	CFHR3	BC020687
	40.8182	28.0237	TM4SF4	BC001386
	6.03746	4.17943	UGT1A4	AV691323
	2.97771	2.09988	GGH	NM_003878
	3.95861	2.80787	F11	R88990
	5.28306	3.76818	FUT6	U27331
	2.19794	1.5761	KHK	BC006233
	4.39213	3.15719	CYP3A5	X90579
	4.61516	3.32707	UGT1A4	NM_019093
	5.11784	3.69045	PRSS3	NM_002771
	2.2968	1.66364	PROX1	AK025453
	2.49529	1.81095	SLC35D3	BE670584
	6.36379	4.63402	AGT	NM_000029
	5.13351	3.78229	RNF128	NM_024539
	3.0813	2.27366	ZG16B	AI559190
	3.19885	2.38242	CEACAM1	NM_001712
	5.1662	3.861	PRSS3	AW007273

## Sheet: Supplementary Table 5B
	Supplementary Table 5B
	ID		Name	P-value	Term in Query	Term in Genome	Genes
	GO:0005887	GO: Cellular Component	integral to plasma membrane	0	23	1296	CLDN1,SLC22A3,GPRC5A,SLC12A2,TMPRSS2,CEACAM6,CEACAM5,CEACAM1,SLC26A3,SLCO1B3,CDHR1,SLCO4A1,ADORA2B,LDLR,EPHB2,MET,GABRE,MARCO,CDH17,SLC3A1,NOX1,ST14,PTPRH
	GO:0031226	GO: Cellular Component	intrinsic to plasma membrane	0	23	1323	CLDN1,SLC22A3,GPRC5A,SLC12A2,TMPRSS2,CEACAM6,CEACAM5,CEACAM1,SLC26A3,SLCO1B3,CDHR1,SLCO4A1,ADORA2B,LDLR,EPHB2,MET,GABRE,MARCO,CDH17,SLC3A1,NOX1,ST14,PTPRH
	GO:0007586	GO: Biological Process	digestion	1e-06	7	112	ACE2,PRSS2,PRSS3,LDLR,MUC3A,TFF1,TFF3
	GO:0044421	GO: Cellular Component	extracellular region part	1e-06	19	1108	IHH,ABP1,ACE2,IL8,PRSS2,PRSS3,COL9A3,CXCL6,CCL20,AREG,LDLR,MET,SERPINE1,MMP12,TDGF1P3,ST14,GGH,TFF1,TFF3
	GO:0005615	GO: Cellular Component	extracellular space	4e-06	16	859	IHH,ABP1,ACE2,IL8,PRSS2,PRSS3,CXCL6,CCL20,AREG,LDLR,MET,SERPINE1,TDGF1P3,ST14,GGH,TFF1
	GO:0040011	GO: Biological Process	locomotion	1.3e-05	17	1071	FERMT1,ACE2,S100P,IL8,PRSS3,COL9A3,CEACAM1,CXCL6,CCL20,EPHB2,MET,SERPINE1,MMP12,TDGF1P3,NOX1,ST14,MNX1
	GO:0042354	GO: Biological Process	L-fucose metabolic process	2.4e-05	3	12	FUT4,FUT6,GMDS
	GO:0008417	GO: Molecular Function	fucosyltransferase activity	3.7e-05	3	14	FUT4,FUT3,FUT6
	GO:0017060	GO: Molecular Function	3-galactosyl-N-acetylglucosaminide 4-alpha-L-fucosyltransferase activity	6.8e-05	2	3	FUT3,FUT6
	GO:0006004	GO: Biological Process	fucose metabolic process	7.2e-05	3	17	FUT4,FUT6,GMDS
	GO:0016477	GO: Biological Process	cell migration	9.6e-05	12	672	FERMT1,S100P,IL8,PRSS3,CEACAM1,MET,SERPINE1,MMP12,TDGF1P3,NOX1,ST14,MNX1
	GO:0008509	GO: Molecular Function	anion transmembrane transporter activity	0.000104	6	156	SLC12A2,SLC26A3,CFTR,SLCO1B3,SLCO4A1,GABRE
	GO:0001568	GO: Biological Process	blood vessel development	0.000118	9	391	IHH,IL8,CEACAM1,CDX2,ADORA2B,KLF5,SERPINE1,TDGF1P3,NOX1
	GO:0004252	GO: Molecular Function	serine-type endopeptidase activity	0.000128	6	162	TMPRSS4,PRSS2,TMPRSS2,PRSS3,SERPINE1,ST14
	GO:0007500	GO: Biological Process	mesodermal cell fate determination	0.000139	2	4	TRIM15,TDGF1P3
	GO:0001944	GO: Biological Process	vasculature development	0.000153	9	405	IHH,IL8,CEACAM1,CDX2,ADORA2B,KLF5,SERPINE1,TDGF1P3,NOX1
	GO:0051674	GO: Biological Process	localization of cell	0.000171	12	715	FERMT1,S100P,IL8,PRSS3,CEACAM1,MET,SERPINE1,MMP12,TDGF1P3,NOX1,ST14,MNX1
	GO:0048870	GO: Biological Process	cell motility	0.000171	12	715	FERMT1,S100P,IL8,PRSS3,CEACAM1,MET,SERPINE1,MMP12,TDGF1P3,NOX1,ST14,MNX1
	GO:0048646	GO: Biological Process	anatomical structure formation involved in morphogenesis	0.000211	11	623	IHH,IL8,TRIM15,CEACAM1,CDX2,ADORA2B,KLF5,SERPINE1,FOXA2,TDGF1P3,NOX1
	GO:0048514	GO: Biological Process	blood vessel morphogenesis	0.000223	8	335	IHH,IL8,CEACAM1,ADORA2B,KLF5,SERPINE1,TDGF1P3,NOX1
	GO:0030321	GO: Biological Process	transepithelial chloride transport	0.000231	2	5	SLC12A2,CFTR
	GO:0008236	GO: Molecular Function	serine-type peptidase activity	0.000278	6	187	TMPRSS4,PRSS2,TMPRSS2,PRSS3,SERPINE1,ST14
	GO:0006820	GO: Biological Process	anion transport	0.000291	6	186	SLC12A2,SLC26A3,CFTR,SLCO1B3,SLCO4A1,GABRE
	GO:0017171	GO: Molecular Function	serine hydrolase activity	0.000303	6	190	TMPRSS4,PRSS2,TMPRSS2,PRSS3,SERPINE1,ST14
	GO:0009605	GO: Biological Process	response to external stimulus	0.00031	15	1123	SLC22A3,ACE2,TSPAN8,SLC12A2,IL8,COL9A3,CXCL6,CCL20,ADORA2B,EPHB2,MET,SERPINE1,FOXA2,ACSL5,MNX1
	GO:0022804	GO: Molecular Function	active transmembrane transporter activity	0.000362	8	365	SLC22A3,SLC12A2,ATP10B,SLC26A3,CFTR,SLCO4A1,CDH17,SLC3A1
	GO:0016323	GO: Cellular Component	basolateral plasma membrane	0.000391	7	274	FERMT1,CEACAM5,CFTR,SLCO1B3,MET,CDH17,ST14
	GO:0001525	GO: Biological Process	angiogenesis	0.000399	7	277	IHH,IL8,CEACAM1,ADORA2B,KLF5,SERPINE1,NOX1
