# Supplementary material for: A core program of gene expression characterizes cancer metastases
Source: Oncotarget. 2017 Nov 2;8(60):102161–75. doi: 10.18632/oncotarget.22240 (PMC5731943; doi:10.18632/oncotarget.22240)
Supplement: Supplementary file 7 [file oncotarget-08-102161-s007.xlsx]

## Sheet: Supplementary Table 6.1
Supplementary Table 6.1
mets vs. primary up		mets vs. primary down		mets vs. host up		mets vs. host down
GO:0016053 / organic acid biosynthetic process		GO:0034097 / response to cytokine		GO:1903047 / mitotic cell cycle process		GO:0045321 / leukocyte activation
GO:0046394 / carboxylic acid biosynthetic process		GO:0030198 / extracellular matrix organization		GO:0000278 / mitotic cell cycle		GO:0001775 / cell activation
GO:0045947 / negative regulation of translational initiation		GO:0043062 / extracellular structure organization		GO:0006461 / protein complex assembly		GO:0050851 / antigen receptor-mediated signaling pathway
GO:0051695 / actin filament uncapping		GO:0006955 / immune response		GO:0070271 / protein complex biogenesis		GO:0002429 / immune response-activating cell surface receptor signaling…
GO:0009048 / dosage compensation by inactivation of X chromosome		GO:0006952 / defense response		GO:0071294 / cellular response to zinc ion		GO:0006955 / immune response
GO:0007549 / dosage compensation		GO:0071345 / cellular response to cytokine stimulus		GO:0065003 / macromolecular complex assembly		GO:0042113 / B cell activation
GO:0045940 / positive regulation of steroid metabolic process		GO:0035456 / response to interferon-beta		GO:0022402 / cell cycle process		GO:0002682 / regulation of immune system process
GO:0090503 / RNA phosphodiester bond hydrolysis, exonucleolytic		GO:0019674 / NAD metabolic process		GO:0071276 / cellular response to cadmium ion		GO:0002768 / immune response-regulating cell surface receptor signalin…
GO:0008652 / cellular amino acid biosynthetic process		GO:0035458 / cellular response to interferon-beta		GO:0007049 / cell cycle		GO:0051249 / regulation of lymphocyte activation
GO:0050853 / B cell receptor signaling pathway		GO:0006734 / NADH metabolic process		GO:0022411 / cellular component disassembly		GO:0002694 / regulation of leukocyte activation
GO:0040029 / regulation of gene expression, epigenetic		GO:0006007 / glucose catabolic process		GO:0046686 / response to cadmium ion		GO:0002757 / immune response-activating signal transduction
GO:0090305 / nucleic acid phosphodiester bond hydrolysis		GO:0045087 / innate immune response		GO:0051301 / cell division		GO:0002253 / activation of immune response
GO:0098781 / ncRNA transcription		GO:0002684 / positive regulation of immune system process		GO:0044772 / mitotic cell cycle phase transition		GO:0050865 / regulation of cell activation
GO:1905097 / regulation of guanyl-nucleotide exchange factor activity		GO:0009607 / response to biotic stimulus		GO:0048285 / organelle fission		GO:0002764 / immune response-regulating signaling pathway
GO:0000097 / sulfur amino acid biosynthetic process		GO:1901700 / response to oxygen-containing compound		GO:0007005 / mitochondrion organization		GO:0050778 / positive regulation of immune response
GO:0034660 / ncRNA metabolic process		GO:0051707 / response to other organism		GO:0016192 / vesicle-mediated transport		GO:0002684 / positive regulation of immune system process
GO:0006082 / organic acid metabolic process		GO:0043207 / response to external biotic stimulus		GO:0044770 / cell cycle phase transition		GO:0048534 / hematopoietic or lymphoid organ development
GO:0006446 / regulation of translational initiation		GO:0030049 / muscle filament sliding		GO:0000280 / nuclear division		GO:0030098 / lymphocyte differentiation
GO:0072330 / monocarboxylic acid biosynthetic process		GO:0030334 / regulation of cell migration		GO:0006897 / endocytosis		GO:0051251 / positive regulation of lymphocyte activation
GO:0019509 / L-methionine biosynthetic process from methylthioadenosine		GO:0051241 / negative regulation of multicellular organismal process		GO:0006323 / DNA packaging		GO:0002520 / immune system development
GO:0045542 / positive regulation of cholesterol biosynthetic process		GO:0033275 / actin-myosin filament sliding		GO:0007067 / mitotic nuclear division		GO:0030097 / hemopoiesis
GO:0090501 / RNA phosphodiester bond hydrolysis		GO:0030574 / collagen catabolic process		GO:0071103 / DNA conformation change		GO:0002696 / positive regulation of leukocyte activation
GO:0044272 / sulfur compound biosynthetic process		GO:0002682 / regulation of immune system process		GO:0031329 / regulation of cellular catabolic process		GO:0050867 / positive regulation of cell activation
GO:0006518 / peptide metabolic process		GO:0032963 / collagen metabolic process		GO:0007346 / regulation of mitotic cell cycle		GO:0002521 / leukocyte differentiation
GO:0043436 / oxoacid metabolic process		GO:0044243 / multicellular organism catabolic process		GO:0010564 / regulation of cell cycle process		GO:0050776 / regulation of immune response
GO:0010873 / positive regulation of cholesterol esterification		GO:0033993 / response to lipid		GO:0044711 / single-organism biosynthetic process		GO:0006959 / humoral immune response
GO:0090205 / positive regulation of cholesterol metabolic process		GO:0061718 / glucose catabolic process to pyruvate		GO:1902582 / single-organism intracellular transport		GO:0050853 / B cell receptor signaling pathway
GO:1903726 / negative regulation of phospholipid metabolic process		GO:0006735 / NADH regeneration		GO:0000070 / mitotic sister chromatid segregation		GO:0046651 / lymphocyte proliferation
GO:0048733 / sebaceous gland development		GO:0061621 / canonical glycolysis		GO:0006952 / defense response		GO:0032943 / mononuclear cell proliferation
GO:0071265 / L-methionine biosynthetic process		GO:2000145 / regulation of cell motility		GO:1901990 / regulation of mitotic cell cycle phase transition		GO:0007159 / leukocyte cell-cell adhesion
GO:0043102 / amino acid salvage		GO:0044259 / multicellular organismal macromolecule metabolic process		GO:0009894 / regulation of catabolic process		GO:0002252 / immune effector process
GO:0071267 / L-methionine salvage		GO:0007584 / response to nutrient		GO:1990267 / response to transition metal nanoparticle		GO:0050852 / T cell receptor signaling pathway
GO:0044283 / small molecule biosynthetic process		GO:0030335 / positive regulation of cell migration		GO:0048066 / developmental pigmentation		GO:0070661 / leukocyte proliferation
GO:0015721 / bile acid and bile salt transport		GO:0061620 / glycolytic process through glucose-6-phosphate		GO:0001878 / response to yeast		GO:0070489 / T cell aggregation
GO:0043043 / peptide biosynthetic process		GO:0031349 / positive regulation of defense response		GO:0045926 / negative regulation of growth		GO:0042110 / T cell activation
GO:0006633 / fatty acid biosynthetic process		GO:0051270 / regulation of cellular component movement		GO:0000075 / cell cycle checkpoint		GO:0071593 / lymphocyte aggregation
GO:0042542 / response to hydrogen peroxide		GO:0019320 / hexose catabolic process		GO:0007088 / regulation of mitotic nuclear division		GO:0070486 / leukocyte aggregation
GO:0010872 / regulation of cholesterol esterification		GO:2000147 / positive regulation of cell motility		GO:0016197 / endosomal transport		GO:0002250 / adaptive immune response
GO:0006790 / sulfur compound metabolic process		GO:0061615 / glycolytic process through fructose-6-phosphate		GO:1901987 / regulation of cell cycle phase transition		GO:0050864 / regulation of B cell activation
GO:0045834 / positive regulation of lipid metabolic process		GO:0006928 / movement of cell or subcellular component		GO:0010043 / response to zinc ion		GO:0002440 / production of molecular mediator of immune response
GO:0043604 / amide biosynthetic process		GO:1901701 / cellular response to oxygen-containing compound		GO:0030261 / chromosome condensation		GO:0002377 / immunoglobulin production
GO:0009301 / snRNA transcription		GO:0071346 / cellular response to interferon-gamma		GO:0031330 / negative regulation of cellular catabolic process		GO:0016337 / single organismal cell-cell adhesion
GO:0042795 / snRNA transcription from RNA polymerase II promoter		GO:0040012 / regulation of locomotion		GO:0001889 / liver development		GO:0050863 / regulation of T cell activation
GO:1901652 / response to peptide		GO:0034340 / response to type I interferon		GO:0000819 / sister chromatid segregation		GO:0050670 / regulation of lymphocyte proliferation
GO:0030836 / positive regulation of actin filament depolymerization		GO:0019221 / cytokine-mediated signaling pathway		GO:0043277 / apoptotic cell clearance		GO:0032944 / regulation of mononuclear cell proliferation
GO:0021670 / lateral ventricle development		GO:0030155 / regulation of cell adhesion		GO:0071248 / cellular response to metal ion		GO:0030183 / B cell differentiation
GO:0043129 / surfactant homeostasis		GO:0034341 / response to interferon-gamma		GO:0016557 / peroxisome membrane biogenesis		GO:0098602 / single organism cell adhesion
GO:0010839 / negative regulation of keratinocyte proliferation		GO:0051272 / positive regulation of cellular component movement		GO:0061008 / hepaticobiliary system development		GO:1903037 / regulation of leukocyte cell-cell adhesion
GO:0022411 / cellular component disassembly		GO:0016477 / cell migration		GO:0051726 / regulation of cell cycle		GO:0050870 / positive regulation of T cell activation
GO:0098792 / xenophagy		GO:0044236 / multicellular organism metabolic process		GO:0055114 / oxidation-reduction process		GO:0034110 / regulation of homotypic cell-cell adhesion

## Sheet: Supplementary Table 6.2A
	Supplementary Table 6.2A
	up in metastasis over host						down in metastasis versus host
	liver	lung	adrenal	kidney	Smo		liver	lung	adrenal		Cdkl2
	liver	lung	adrenal	kidney	Yap1		liver	lung		kidney	Cyp46a1
	liver	lung	adrenal	kidney	Cftr		liver		adrenal	kidney	Adam18
	liver		adrenal	kidney	Tiam1		liver	lung			Amelx
	liver	lung	adrenal		Ltf		liver	lung			Bpi
		lung	adrenal	kidney	Sh3tc1		liver		adrenal		Prkd2
		lung	adrenal	kidney	Thumpd2		liver		adrenal		Fzd6
	liver	lung		kidney	Dak			lung	adrenal		Ankrd7
	liver	lung			Gpx7			lung		kidney	Myoz2
	liver	lung			Rarres2				adrenal	kidney	Grap2
	liver		adrenal		Sqrdl				adrenal	kidney	Gimap6
	liver			kidney	Slc9a3		liver				Vpreb1
	liver			kidney	Prodh2		liver				Foxa1
		lung		kidney	Tns1		liver				Mas1
		lung		kidney	Tns1		liver				Zdhhc14
		lung		kidney	Abca4		liver				Rfk
		lung		kidney	Snta1		liver				Chfr
		lung		kidney	Pfdn2		liver				Mpp1
			adrenal	kidney	Zfp64		liver				Sil1
			adrenal	kidney	Eif2b5		liver				Renbp
			adrenal	kidney	Nusap1		liver				Tsga10
			adrenal	kidney	Fadd		liver				Cdc37l1
			adrenal	kidney	Rab1b		liver				Xpo6
			adrenal	kidney	Syne2			lung			Tacr3
			adrenal		Jph2			lung			Vgf
			adrenal		Wnt11			lung			Lif
			adrenal		P2rx1			lung			Spag1
			adrenal		Snrk			lung			Xpnpep2
			adrenal		Sptlc1			lung			Ttyh1
			adrenal		Tbca			lung			Cdk2
			adrenal		Abat			lung			Lefty2
			adrenal		Triobp			lung			Calml3
			adrenal		Utp11l				adrenal		Slc1a1
			adrenal		Xrcc1				adrenal		Clip4
	liver				Pla2g2a				adrenal		Pls1
	liver				Nox4				adrenal		Tgm1
	liver				Bsn				adrenal		Cd160
		lung			Flrt1				adrenal		Zfp36l1
		lung			Epn3				adrenal		Dolk
		lung			A2m				adrenal		Tsc22d4
		lung			Prdm14				adrenal		Trpc4ap
		lung			Stk3				adrenal		Tshb
				kidney	Vill					kidney	Gpr143
				kidney	Pgs1					kidney	Gfod1
				kidney	Cirbp					kidney	Ccrl2
				kidney	Tle1					kidney	Rrh
				kidney	Mknk2
				kidney	Piga
				kidney	Treh
				kidney	Ppp1r10
				kidney	Vegfc
				kidney	Sdad1
				kidney	Sirt4
				kidney	Rcn1
				kidney	Siva1
				kidney	Chn2
				kidney	Slc35a3
				kidney	Cds2
				kidney	Spen
				kidney	Derl1
				kidney	Myo9b
				kidney	Ppcdc
				kidney	Taf1
				kidney	Ubap1
				kidney	Rreb1
				kidney	Socs3
				kidney	Polr3e
				kidney	Rps6ka3
				kidney	Prdm1
				kidney	Rpl10a
				kidney	Rbm7
				kidney	P4ha1
				kidney	Plcl2
				kidney	Taok2
				kidney	Pbxip1
				kidney	Zkscan1
				kidney	Rpl35
				kidney	Sall1
				kidney	Snrpd1
				kidney	Yaf2
				kidney	Rnf10
				kidney	Tex2

## Sheet: Supplementary Table 6.2B
	Supplementary Table 6.2B
	up in metastasis over primary								down in metastasis versus primary
	liver	lung	adrenal		ovary	testis	Tdo2		liver	lung	adrenal	kidney	ovary	testis	Ccl8
	liver	lung		kidney	ovary	testis	Hpn		liver	lung	adrenal	kidney	ovary	testis	Pdcd1
	liver	lung	adrenal	kidney		testis	Myt1		liver	lung	adrenal	kidney	ovary	testis	Figf
		lung		kidney	ovary	testis	Cox11		liver	lung	adrenal	kidney		testis	Cav2
			adrenal	kidney	ovary	testis	Fhod3		liver	lung		kidney	ovary	testis	Pogk
	liver	lung			ovary		Bmp2		liver	lung		kidney	ovary	testis	Wdhd1
	liver	lung	adrenal				Ctse		liver		adrenal	kidney	ovary	testis	S100a7a
	liver				ovary	testis	Crisp2		liver		adrenal	kidney	ovary	testis	Ubash3a
		lung			ovary	testis	Brsk2		liver		adrenal	kidney	ovary	testis	Ercc5
		lung			ovary	testis	Armcx1		liver	lung	adrenal	kidney			Col17a1
				kidney	ovary	testis	Efhd1		liver	lung	adrenal	kidney			Egr4
			adrenal	kidney		testis	Lypla1		liver	lung	adrenal			testis	Aoah
			adrenal	kidney		testis	Cep164		liver	lung	adrenal			testis	Tpm1
	liver	lung					Lpo		liver	lung	adrenal		ovary		Psmb1
		lung		kidney			Zbtb24			lung	adrenal	kidney		testis	F9
		lung		kidney			Ccdc64			lung	adrenal		ovary	testis	Tnfsf10
			adrenal		ovary		Cpne3		liver		adrenal	kidney		testis	Slc18a2
				kidney	ovary		Smpdl3a		liver		adrenal	kidney			Mllt3
				kidney	ovary		Gbe1		liver	lung	adrenal				Epn2
				kidney		testis	Fars2				adrenal	kidney		testis	Tle4
			adrenal			testis	Hipk1		liver		adrenal				Dnajb9
		lung					Zfp36l1		liver		adrenal				Mccc2
		lung					Slc39a2		liver			kidney			Fbxo34
		lung					Tap2		liver					testis	Tgm2
						testis	Dchs1			lung		kidney			Naaladl1
						testis	Zfand3					kidney		testis	Trpv2
						testis	Atxn2l					kidney		testis	Cd163
						testis	Sdad1					kidney	ovary		B3galt2
						testis	Lrrc47		liver						Yipf2
						testis	Eno3				adrenal				Parp16
						testis	Mapk6					kidney			Arhgap11a
						testis	Dnajb1					kidney			Atp1b3
						testis	Eya3					kidney			Sema3e
						testis	Trim28							testis	Rgs17
						testis	Zdhhc7							testis	Tcn2
						testis	Neil3							testis	Fcgrt
	liver						Ncr1							testis	Elovl5
					ovary		Cask							testis	Ptbp1
			adrenal				Vps39							testis	Casd1
			adrenal				Snx24							testis	Capn7
				kidney			Sult1c2
				kidney			Nars2
				kidney			Sema4a
				kidney			Scly
				kidney			Cnnm2
				kidney			Nfib
